# Supplementary material for: Cytokinin Deficiency Alters Leaf Proteome and Metabolome during Effector-Triggered Immunity in Arabidopsis thaliana Plants
Source: Plants (Basel). 2022 Aug 15;11(16):2123. doi: 10.3390/plants11162123 (PMC9415597; doi:10.3390/plants11162123)
Supplement: Supplementary file 1 [file plants-11-02123-s001.zip]

Archive with 1 entries (1 files):
- plants-1828001-supplementary.xlsx
