# Supplementary material for: Cytokinin Deficiency Alters Leaf Proteome and Metabolome during Effector-Triggered Immunity in Arabidopsis thaliana Plants
Source: Plants (Basel). 2022 Aug 15;11(16):2123. doi: 10.3390/plants11162123 (PMC9415597; doi:10.3390/plants11162123)
Supplement: Supplementary file 1 [file plants-11-02123-s001.zip › plants-1828001-supplementary.xlsx]

## Sheet: Table_S1
TABLE S1 A list of profiled metabolites representing upregulated or downregulated expression patterns between three Arabidopsis genotypes treated with flg22 or/and the mock
No.	Molecule List	Types	KEGG_ID	log2(Col_24_vs_Col_0)	p-value_1	log2(HvCKX2_0_VS_HvCKX2_24)	p-value_2	log2(HvCKX2_0_vs_Col_0)	p-value_4	log2(HvCKX2_24_vs_Col_24)	p-value_6
1	5-Amino-4-oxovaleric acid	amino acid	C00430	-2.13927	9.35672e-05	NA	NA	-1.10103	0.00198634	-1.20477	0.0375595
2	beta-Alanine	amino acid	C00099	0.957572	0.0176275	1.91798	0.0241527	0.520968	0.0109569	1.48137	0.000489399
3	gamma-Aminobutyric acid	amino acid	C00334	NA	NA	NA	NA	NA	NA	NA	NA
4	Glycine	amino acid	C00037	NA	NA	NA	NA	NA	NA	NA	NA
5	L-Alanine	amino acid	C00041	NA	NA	0.861415	0.000557095	-0.999607	0.00561695	NA	NA
6	L-Arginine	amino acid	C00062	-0.648911	0.00111138	NA	NA	NA	NA	1.13011	0.03237
7	L-Asparagine	amino acid	C00152	NA	NA	0.0722173	0.0101905	NA	NA	NA	NA
8	L-Aspartate	amino acid	C00049	-0.772962	0.0173411	0.195154	0.00910833	NA	NA	NA	NA
9	L-Cysteine	amino acid	C00097	1.17585	0.00551335	0.49394	0.0353169	1.00502	0.000183526	NA	NA
10	L-Glutamine	amino acid	C00064	NA	NA	0.455544	0.00444484	-1.44597	0.000216081	-1.02779	0.0092832
11	L-Histidine	amino acid	C00135	2.44277	0.0151716	NA	NA	NA	NA	-2.04878	0.0161963
12	L-Isoleucine	amino acid	C00407	NA	NA	1.69466	0.00010956	NA	NA	1.49555	0.00147689
13	L-Leucine	amino acid	C00123	1.05935	0.0369406	NA	NA	NA	NA	1.46431	0.00139858
14	L-Lysine	amino acid	C00047	NA	NA	NA	NA	NA	NA	1.66836	0.0158008
15	L-Methionine	amino acid	C00073	NA	NA	NA	NA	-1.45368	0.00265402	-1.07278	0.00958569
16	L-Ornithine	amino acid	C00077	NA	NA	NA	NA	NA	NA	NA	NA
17	L-Phenylalanine	amino acid	C00079	NA	NA	NA	NA	NA	NA	NA	NA
18	L-Proline	amino acid	C00148	NA	NA	2.12044	8.83255e-06	NA	NA	2.62642	0.00198406
19	L-Serine	amino acid	C00065	NA	NA	NA	NA	-0.658007	0.0175574	NA	NA
20	L-Threonine	amino acid	C00188	NA	NA	NA	NA	NA	NA	0.867745	0.0140017
21	L-Tryptophan	amino acid	C00078	0.845408	0.00678345	0.873288	0.00335466	NA	NA	NA	NA
22	L-Tyrosine	amino acid	C00082	NA	NA	1.99086	0.00035687	NA	NA	NA	NA
23	L-Valine	amino acid	C00183	NA	NA	NA	NA	NA	NA	0.823618	0.014594
24	N-Acetylornithine	amino acid	C00437	NA	NA	0.651505	0.00205201	0.57706	0.0278931	NA	NA
25	O-Acetyl-L-serine	amino acid	C00979	NA	NA	0.507948	0.0350062	-1.16441	0.000601513	-0.715092	0.0213258
26	L-Arabitol	carbohydrate	C00532	NA	NA	NA	NA	-0.304883	0.0986699	NA	NA
27	D-Mannitol	carbohydrate	C00392	NA	NA	NA	NA	-0.670049	0.00543555	NA	NA
28	D-Sorbitol	carbohydrate	C00794	NA	NA	NA	NA	NA	NA	NA	NA
29	Erythritol	carbohydrate	C00503	NA	NA	NA	NA	-0.458038	0.0037085	NA	NA
30	Cellobiose	carbohydrate	C06422	NA	NA	NA	NA	-0.528018	0.0307626	NA	NA
31	D-Fructose	carbohydrate	C02336	1.76899	0.00874277	NA	NA	-1.12995	0.00101919	NA	NA
32	D-Galactose	carbohydrate	C00984	NA	NA	NA	NA	-0.913692	0.000487804	NA	NA
33	D-Glucose	carbohydrate	C00221	NA	NA	NA	NA	-1.88894	0.00563787	NA	NA
34	Sucrose	carbohydrate	C00089	NA	NA	1.91507	0.00199506	-1.62847	0.000418863	NA	NA
35	Trehalose	carbohydrate	C01083	NA	NA	0.988077	0.0340524	-0.498109	0.0450214	NA	NA
36	D-Mannose	carbohydrate	C00936	NA	NA	1.79466	0.00741394	-1.28723	0.00386132	NA	NA
37	D-Ribose	carbohydrate	C00121	0.655295	0.03432	NA	NA	NA	NA	NA	NA
38	D-Xylose	carbohydrate	C00181	NA	NA	0.553813	6.64246e-05	-0.638421	0.00862212	NA	NA
39	L-Arabinose	carbohydrate	C02479	NA	NA	0.58483	0.0277276	-0.480541	0.014747	NA	NA
40	L-Fucose	carbohydrate	C01019	NA	NA	0.583503	0.000448912	-0.30859	0.0380873	NA	NA
41	L-Rhamnose	carbohydrate	C00507	NA	NA	0.645021	0.0482634	NA	NA	NA	NA
42	Maltose	carbohydrate	C00208	1.12463	0.00331531	0.188656	1.1784e-05	1.69199	9.25192e-07	NA	NA
43	Melibiose	carbohydrate	C05400	NA	NA	NA	NA	NA	NA	NA	NA
44	Fumarate	organic acid	C00122	-0.406105	0.0310716	0.325482	0.00910617	-2.33002	4.78627e-09	-1.59843	0.000551009
45	Glycolic acid	organic acid	C03547	NA	NA	NA	NA	0.545461	0.00206577	0.63999	0.035861
46	L-Glutamic acid	organic acid	C00025	NA	NA	NA	NA	NA	NA	NA	NA
47	Malate	organic acid	C00149	NA	NA	0.861512	0.0182793	-1.81042	5.97011e-05	NA	NA
48	5-Oxoproline	organic acid	C01879	NA	NA	0.426511	0.00763841	-1.30241	0.000232971	NA	NA
49	L-Quinic acid	organic acid	C00296	NA	NA	NA	NA	NA	NA	NA	NA
50	Oxoglutaric acid	organic acid	C00026	NA	NA	NA	NA	-0.550473	0.0294431	NA	NA
51	Pipecolic acid	organic acid	C00408	NA	NA	4.08619	0.00100985	NA	NA	1.50767	0.0987479
52	Pyruvic acid	organic acid	C00022	-0.588811	0.0427425	NA	NA	NA	NA	0.988635	0.00493514
53	Succinate	organic acid	C00042	0.916979	0.0233546	NA	NA	-0.806187	0.0061135	-1.14053	0.0091278
54	Citric acid	organic acid	C00158	NA	NA	-0.622441	0.000535186	NA	NA	NA	NA
55	Allantoin	others	C01551	NA	NA	1.7068	0.0240884	NA	NA	1.22974	0.0334813
56	Brassinine	others	-	NA	NA	NA	NA	NA	NA	2.06411	0.00300304
57	Cysteamine	others	C01678	NA	NA	0.733467	0.000112647	NA	NA	1.7237	0.0186339
58	myo-Inositol	others	C00137	NA	NA	0.402097	0.0283808	-1.22139	0.000129169	NA	NA
59	Putrescine	others	C00134	0.828479	0.024257	1.91239	0.00744693	NA	NA	1.65325	3.58923e-05
60	Shikimate	others	C00493	NA	NA	NA	NA	-0.206249	0.0718179	NA	NA
61	Spermidine	others	C00315	NA	NA	NA	NA	NA	NA	1.49634	0.00888503
62	Spermine	others	C00750	NA	NA	NA	NA	NA	NA	3.03423	0.0426497

## Sheet: Table_S2
TABLE S2 Flg22-responsive significant proteins in transgenic lines in relative to their mock plants (|Log2FC|>0.5&p-value<0.05)
		log2 ratio (flg22/mock)
ID	UniProt name (reviewed in bold)	Col_0	HvCKX2	Entry	PreferredName	Entry name	Status	Protein names
AT1G20190	Expansin-A11, AtEXPA11 (Alpha-expansin-11, At-EXP11, AtEx11) (Ath-ExpAlpha-1.14)	-0.894322	NA	Q9LNU3	EXPA11	EXP11_ARATH	reviewed	Expansin-A11 (AtEXPA11) (Alpha-expansin-11) (At-EXP11) (AtEx11) (Ath-ExpAlpha-1.14)
AT3G03640	Probable inactive beta-glucosidase 25, AtBGLU25	NA	0.623867	O82772	BGLU25	BGL25_ARATH	reviewed	Probable inactive beta-glucosidase 25 (AtBGLU25)
AT2G02050	NADH dehydrogenase [ubiquinone] 1 beta subcomplex subunit 7	NA	0.550901	Q9SKC9	AT2G02050	NDUB7_ARATH	reviewed	NADH dehydrogenase [ubiquinone] 1 beta subcomplex subunit 7
AT3G28480	Probable prolyl 4-hydroxylase 7, AtP4H7, EC 1.14.11.2	NA	-0.307573	Q8L970	AT3G28480	P4H7_ARATH	reviewed	Probable prolyl 4-hydroxylase 7 (AtP4H7) (EC 1.14.11.2)
AT3G61860	Serine/arginine-rich splicing factor RS31, At-RSp31, AtRS31	NA	0.942608	P92964	RS31	SRS31_ARATH	reviewed	Serine/arginine-rich splicing factor RS31 (At-RSp31) (AtRS31)
AT5G64570	Beta-D-xylosidase 4, AtBXL4, EC 3.2.1.37	0.350497	-0.488026	Q9FLG1	XYL4	BXL4_ARATH	reviewed	Beta-D-xylosidase 4 (AtBXL4) (EC 3.2.1.37)
AT2G37130	Peroxidase 21, Atperox P21, EC 1.11.1.7 (ATP2a/ATP2b) (PRXR5)	NA	0.970117	Q42580	AT2G37130	PER21_ARATH	reviewed	Peroxidase 21 (Atperox P21) (EC 1.11.1.7) (ATP2a/ATP2b) (PRXR5)
ATCG00190	DNA-directed RNA polymerase subunit beta, EC 2.7.7.6 (PEP) (Plastid-encoded RNA polymerase subunit beta, RNA polymerase subunit beta)	-0.246395	NA	P50546	RPOB	RPOB_ARATH	reviewed	DNA-directed RNA polymerase subunit beta (EC 2.7.7.6) (PEP) (Plastid-encoded RNA polymerase subunit beta) (RNA polymerase subunit beta)
AT5G19760	Mitochondrial dicarboxylate/tricarboxylate transporter DTC (Dicarboxylate/tricarboxylate carrier)	-0.473931	-0.773491	Q9C5M0	AT5G19760	DTC_ARATH	reviewed	Mitochondrial dicarboxylate/tricarboxylate transporter DTC (Dicarboxylate/tricarboxylate carrier)
ATCG00280	Photosystem II CP43 reaction center protein (PSII 43 kDa protein) (Protein CP-43)	-0.778432	NA	P56778	PSBC	PSBC_ARATH	reviewed	Photosystem II CP43 reaction center protein (PSII 43 kDa protein) (Protein CP-43)
AT3G25520	60S ribosomal protein L5-1, Ribosomal protein L5 A (Protein ASYMMETRIC LEAVES1/2 ENHANCER 6) (Protein OLIGOCELLULA 5) (Protein PIGGYBACK 3)	NA	-0.751465	Q8LBI1	RPL5A	RL51_ARATH	reviewed	60S ribosomal protein L5-1 (Ribosomal protein L5 A) (Protein ASYMMETRIC LEAVES1/2 ENHANCER 6) (Protein OLIGOCELLULA 5) (Protein PIGGYBACK 3)
ATCG00680	Photosystem II CP47 reaction center protein (PSII 47 kDa protein) (Protein CP-47)	-0.83908	NA	P56777	PSBB	PSBB_ARATH	reviewed	Photosystem II CP47 reaction center protein (PSII 47 kDa protein) (Protein CP-47)
AT5G22830	Magnesium transporter MRS2-11, chloroplastic (Magnesium Transporter 10, AtMGT10)	NA	NA	Q058N4	MGT10	MRS2B_ARATH	reviewed	Magnesium transporter MRS2-11, chloroplastic (Magnesium Transporter 10) (AtMGT10)
AT1G31330	Photosystem I reaction center subunit III, chloroplastic (Light-harvesting complex I 17 kDa protein) (PSI-F)	-0.603841	NA	Q9SHE8	PSAF	PSAF_ARATH	reviewed	Photosystem I reaction center subunit III, chloroplastic (Light-harvesting complex I 17 kDa protein) (PSI-F)
AT2G37710	L-type lectin-domain containing receptor kinase IV.1, Arabidopsis thaliana lectin-receptor kinase e, AthlecRK-e, LecRK-IV.1, EC 2.7.11.1 (Lectin Receptor Kinase 1)	NA	0.396159	O80939	LRK1	LRK41_ARATH	reviewed	L-type lectin-domain containing receptor kinase IV.1 (Arabidopsis thaliana lectin-receptor kinase e) (AthlecRK-e) (LecRK-IV.1) (EC 2.7.11.1) (Lectin Receptor Kinase 1)
AT5G07090	40S ribosomal protein S4-2	-0.771027	NA	P49204	AT5G07090	RS42_ARATH	reviewed	40S ribosomal protein S4-2
AT1G05150	Uncharacterized TPR repeat-containing protein At1g05150	NA	NA	O23052	AT1G05150	Y1515_ARATH	reviewed	Uncharacterized TPR repeat-containing protein At1g05150
AT1G31800	Protein LUTEIN DEFICIENT 5, chloroplastic, EC 1.14.-.- (Cytochrome P450 97A3)	-1.05289	NA	Q93VK5	CYP97A3	LUT5_ARATH	reviewed	Protein LUTEIN DEFICIENT 5, chloroplastic (EC 1.14.-.-) (Cytochrome P450 97A3)
ATCG00720	Cytochrome b6	NA	-1.59074	P56773	PETB	CYB6_ARATH	reviewed	Cytochrome b6
AT2G42690	Phospholipase A1-IIdelta, EC 3.1.1.-	-0.744197	NA	Q9SJI7	AT2G42690	PLA20_ARATH	reviewed	Phospholipase A1-IIdelta (EC 3.1.1.-)
AT1G26880	60S ribosomal protein L34-1	NA	-0.9771	Q42351	AT1G26880	RL341_ARATH	reviewed	60S ribosomal protein L34-1
AT1G25350	Glutamine--tRNA ligase, cytoplasmic, EC 6.1.1.18 (Glutaminyl-tRNA synthetase, GlnRS) (Protein OVULE ABORTION 9)	-0.785875	NA	Q8W4F3	OVA9	SYQ_ARATH	reviewed	Glutamine--tRNA ligase, cytoplasmic (EC 6.1.1.18) (Glutaminyl-tRNA synthetase) (GlnRS) (Protein OVULE ABORTION 9)
AT2G13360	Serine--glyoxylate aminotransferase, EC 2.6.1.45 (Alanine--glyoxylate aminotransferase, AGT, EC 2.6.1.44) (Asparagine aminotransferase, EC 2.6.1.-) (Serine--pyruvate aminotransferase, EC 2.6.1.51)	-0.756331	NA	Q56YA5	AGT	SGAT_ARATH	reviewed	Serine--glyoxylate aminotransferase (EC 2.6.1.45) (Alanine--glyoxylate aminotransferase) (AGT) (EC 2.6.1.44) (Asparagine aminotransferase) (EC 2.6.1.-) (Serine--pyruvate aminotransferase) (EC 2.6.1.51)
AT2G45290	Transketolase-2, chloroplastic, TK, EC 2.2.1.1	-3	NA	F4IW47	AT2G45290	TKTC2_ARATH	reviewed	Transketolase-2, chloroplastic (TK) (EC 2.2.1.1)
AT1G08830	Superoxide dismutase [Cu-Zn] 1, EC 1.15.1.1 (Copper/zinc superoxide dismutase 1)	NA	1.16479	P24704	CSD1	SODC1_ARATH	reviewed	Superoxide dismutase [Cu-Zn] 1 (EC 1.15.1.1) (Copper/zinc superoxide dismutase 1)
AT5G18380	40S ribosomal protein S16-3	-0.430509	NA	Q42340	AT5G18380	RS163_ARATH	reviewed	40S ribosomal protein S16-3
AT1G08420	Serine/threonine-protein phosphatase BSL2, EC 3.1.3.16 (BSU1-like protein 2)	1.20163	NA	Q9SJF0	BSL2	BSL2_ARATH	reviewed	Serine/threonine-protein phosphatase BSL2 (EC 3.1.3.16) (BSU1-like protein 2)
AT3G51890	Clathrin light chain 3	1.49672	NA	F4J5M9	AT3G51890	CLC3_ARATH	reviewed	Clathrin light chain 3
AT5G47190	50S ribosomal protein L19-2, chloroplastic	-0.68966	NA	Q8RXX5	AT5G47190	RK192_ARATH	reviewed	50S ribosomal protein L19-2, chloroplastic
AT3G53420	Aquaporin PIP2-1 (Plasma membrane intrinsic protein 2-1, AtPIP2;1) (Plasma membrane intrinsic protein 2a, PIP2a)	-0.603841	NA	P43286	PIP2A	PIP21_ARATH	reviewed	Aquaporin PIP2-1 (Plasma membrane intrinsic protein 2-1) (AtPIP2;1) (Plasma membrane intrinsic protein 2a) (PIP2a)
AT4G25210	GLABROUS1 enhancer-binding protein-like (Mediator-associated protein 1) (Protein GeBPL) (Storekeeper-like protein At4g25210) (Transcription factor At4g25210)	NA	-2.18442	Q9SB42	AT4G25210	STKLS_ARATH	reviewed	GLABROUS1 enhancer-binding protein-like (Mediator-associated protein 1) (Protein GeBPL) (Storekeeper-like protein At4g25210) (Transcription factor At4g25210)
AT4G15000	60S ribosomal protein L27-3	NA	-0.943416	P51419	AT4G15000	RL273_ARATH	reviewed	60S ribosomal protein L27-3
AT1G21380	TOM1-like protein 3	1.05936	NA	Q9LPL6	AT1G21380	TOL3_ARATH	reviewed	TOM1-like protein 3
AT2G37170	Aquaporin PIP2-2 (Plasma membrane intrinsic protein 2-2, AtPIP2;2) (Plasma membrane intrinsic protein 2b, PIP2b) (TMP2b)	NA	-1.44222	P43287	PIP2B	PIP22_ARATH	reviewed	Aquaporin PIP2-2 (Plasma membrane intrinsic protein 2-2) (AtPIP2;2) (Plasma membrane intrinsic protein 2b) (PIP2b) (TMP2b)
AT4G00100	40S ribosomal protein S13-2	NA	-0.92139	P59224	RPS13A	RS132_ARATH	reviewed	40S ribosomal protein S13-2
AT2G37760	Aldo-keto reductase family 4 member C8, EC 1.1.1.-	NA	-1.074	O80944	AKR4C8	AKRC8_ARATH	reviewed	Aldo-keto reductase family 4 member C8 (EC 1.1.1.-)
AT3G55750	60S ribosomal protein L35a-4	NA	-0.823677	P51422	AT3G55750	R35A4_ARATH	reviewed	60S ribosomal protein L35a-4
AT1G10760	Alpha-glucan water dikinase 1, chloroplastic, EC 2.7.9.4 (Protein starch excess 1) (Protein starch-related R1)	-0.744197	NA	Q9SAC6	SEX1	GWD1_ARATH	reviewed	Alpha-glucan water dikinase 1, chloroplastic (EC 2.7.9.4) (Protein starch excess 1) (Protein starch-related R1)
AT2G41840	40S ribosomal protein S2-3, AtRPS2C	NA	-1.41889	P49688	AT2G41840	RS23_ARATH	reviewed	40S ribosomal protein S2-3 (AtRPS2C)
AT3G20320	Protein TRIGALACTOSYLDIACYLGLYCEROL 2, chloroplastic (ABC transporter I family member 15, ABC transporter ABCI.15, AtABCI15)	1.28214	0.799916	Q9LTR2	ABCI15	TGD2_ARATH	reviewed	Protein TRIGALACTOSYLDIACYLGLYCEROL 2, chloroplastic (ABC transporter I family member 15) (ABC transporter ABCI.15) (AtABCI15)
AT4G12800	Photosystem I reaction center subunit XI, chloroplastic, PSI-L (PSI subunit V)	NA	-1.00868	Q9SUI4	PSAL	PSAL_ARATH	reviewed	Photosystem I reaction center subunit XI, chloroplastic (PSI-L) (PSI subunit V)
AT1G74670	Gibberellin-regulated protein 6 (GAST1 protein homolog 6)	NA	-0.768568	Q6NMQ7	GASA6	GASA6_ARATH	reviewed	Gibberellin-regulated protein 6 (GAST1 protein homolog 6)
ATCG00380	30S ribosomal protein S4, chloroplastic	-0.72977	NA	P56799	AtCg00380	RR4_ARATH	reviewed	30S ribosomal protein S4, chloroplastic
AT4G34180	Cyclase-like protein 1	1.07793	1.01721	Q93V74	AT4G34180	CYL1_ARATH	reviewed	Cyclase-like protein 1
AT1G09070	Protein SRC2 homolog, AtSRC2	1.29924	1.34767	O04023	SRC2	SRC2_ARATH	reviewed	Protein SRC2 homolog (AtSRC2)
AT5G35735	Cytochrome b561 and DOMON domain-containing protein At5g35735 (Protein b561A.tha16)	NA	1.02998	Q9FKH6	AT5G35735	B561P_ARATH	reviewed	Cytochrome b561 and DOMON domain-containing protein At5g35735 (Protein b561A.tha16)
AT3G16470	Jacalin-related lectin 35 (JA-responsive protein 1) (Myrosinase-binding protein-like At3g16470)	NA	1.04334	O04309	JR1	JAL35_ARATH	reviewed	Jacalin-related lectin 35 (JA-responsive protein 1) (Myrosinase-binding protein-like At3g16470)
ATCG00770	30S ribosomal protein S8, chloroplastic	-0.828793	-1.07704	P56801	RPS8	RR8_ARATH	reviewed	30S ribosomal protein S8, chloroplastic
ATCG00330	30S ribosomal protein S14, chloroplastic	NA	-1.18115	P56804	rps14	RR14_ARATH	reviewed	30S ribosomal protein S14, chloroplastic
AT3G14420	(S)-2-hydroxy-acid oxidase GLO1, EC 1.1.3.15 (Glycolate oxidase 1, AtGLO1, GOX 1) (Short chain alpha-hydroxy acid oxidase GLO1)	-0.522841	-0.708396	Q9LRR9	GOX1	GLO1_ARATH	reviewed	(S)-2-hydroxy-acid oxidase GLO1 (EC 1.1.3.15) (Glycolate oxidase 1) (AtGLO1) (GOX 1) (Short chain alpha-hydroxy acid oxidase GLO1)
AT2G28305	Cytokinin riboside 5'-monophosphate phosphoribohydrolase LOG1, EC 3.2.2.n1 (Protein LONELY GUY 1)	NA	NA	Q8RUN2	LOG1	LOG1_ARATH	reviewed	Cytokinin riboside 5'-monophosphate phosphoribohydrolase LOG1 (EC 3.2.2.n1) (Protein LONELY GUY 1)
AT1G70810	Protein C2-DOMAIN ABA-RELATED 7	1.69198	NA	Q9SSL1	AT1G70810	CAR7_ARATH	reviewed	Protein C2-DOMAIN ABA-RELATED 7
AT2G28800	Inner membrane protein ALBINO3, chloroplastic	NA	-1.08009	Q8LBP4	ALB3	ALB3_ARATH	reviewed	Inner membrane protein ALBINO3, chloroplastic
AT5G12140	Cysteine proteinase inhibitor 1, AtCYS-1	NA	1.00288	Q945Q1	CYS1	CYT1_ARATH	reviewed	Cysteine proteinase inhibitor 1 (AtCYS-1)
AT5G51830	Probable fructokinase-7, EC 2.7.1.4	1.16285	0.663572	Q9FLH8	AT5G51830	SCRK7_ARATH	reviewed	Probable fructokinase-7 (EC 2.7.1.4)
AT2G42540	Protein COLD-REGULATED 15A, chloroplastic, AtCOR15A	NA	1.0895	Q42512	COR15A	CR15A_ARATH	reviewed	Protein COLD-REGULATED 15A, chloroplastic (AtCOR15A)
AT3G56940	Magnesium-protoporphyrin IX monomethyl ester [oxidative] cyclase, chloroplastic, Mg-protoporphyrin IX monomethyl ester oxidative cyclase, EC 1.14.13.81 (Copper response defect 1 protein) (Dicarboxylate diiron protein, AtZIP) (MPE-cyclase)	-0.870387	-1.22095	Q9M591	CRD1	CRD1_ARATH	reviewed	Magnesium-protoporphyrin IX monomethyl ester [oxidative] cyclase, chloroplastic (Mg-protoporphyrin IX monomethyl ester oxidative cyclase) (EC 1.14.13.81) (Copper response defect 1 protein) (Dicarboxylate diiron protein) (AtZIP) (MPE-cyclase)
AT1G17745	D-3-phosphoglycerate dehydrogenase 2, chloroplastic, PGDH, EC 1.1.1.95	0.640621	NA	O04130	PGDH	SERA2_ARATH	reviewed	D-3-phosphoglycerate dehydrogenase 2, chloroplastic (PGDH) (EC 1.1.1.95)
AT1G45145	Thioredoxin H5, AtTrxh5 (Protein LOCUS OF INSENSITIVITY TO VICTORIN 1) (Thioredoxin 5, AtTRX5)	NA	0.718964	Q39241	TRX5	TRXH5_ARATH	reviewed	Thioredoxin H5 (AtTrxh5) (Protein LOCUS OF INSENSITIVITY TO VICTORIN 1) (Thioredoxin 5) (AtTRX5)
ATCG00905	30S ribosomal protein S12, chloroplastic	NA	-1.08314	P62126	RPS12A	RR12_ARATH	reviewed	30S ribosomal protein S12, chloroplastic
AT2G31880	Leucine-rich repeat receptor-like serine/threonine/tyrosine-protein kinase SOBIR1, EC 2.7.10.1, EC 2.7.11.1 (Protein EVERSHED) (Protein SUPPRESSOR OF BIR1-1)	NA	NA	Q9SKB2	SOBIR1	SBIR1_ARATH	reviewed	Leucine-rich repeat receptor-like serine/threonine/tyrosine-protein kinase SOBIR1 (EC 2.7.10.1) (EC 2.7.11.1) (Protein EVERSHED) (Protein SUPPRESSOR OF BIR1-1)
AT5G43430	Electron transfer flavoprotein subunit beta, mitochondrial, Beta-ETF	NA	NA	Q9LSW8	ETFBETA	ETFB_ARATH	reviewed	Electron transfer flavoprotein subunit beta, mitochondrial (Beta-ETF)
AT3G14415	(S)-2-hydroxy-acid oxidase GLO2, EC 1.1.3.15 (Glycolate oxidase 1, AtGLO2, GOX 1) (Short chain alpha-hydroxy acid oxidase GLO2)	-0.436354	-0.753896	Q9LRS0	GOX2	GLO2_ARATH	reviewed	(S)-2-hydroxy-acid oxidase GLO2 (EC 1.1.3.15) (Glycolate oxidase 1) (AtGLO2) (GOX 1) (Short chain alpha-hydroxy acid oxidase GLO2)
AT5G61210	SNAP25 homologous protein SNAP33, AtSNAP33 (Snap25a) (Synaptosomal-associated protein SNAP25-like 1, SNAP-25-like protein 1)	1.31383	1.03351	Q9S7P9	SNAP33	SNP33_ARATH	reviewed	SNAP25 homologous protein SNAP33 (AtSNAP33) (Snap25a) (Synaptosomal-associated protein SNAP25-like 1) (SNAP-25-like protein 1)
ATCG01020	50S ribosomal protein L32, chloroplastic	NA	-1.53533	P61847	RPL32	RK32_ARATH	reviewed	50S ribosomal protein L32, chloroplastic
AT3G19710	Methionine aminotransferase BCAT4, EC 2.6.1.88 (Branched-chain-amino-acid aminotransferase 4, Atbcat-4) (Methionine-oxo-acid transaminase BCAT4)	-0.666576	NA	Q9LE06	BCAT4	BCAT4_ARATH	reviewed	Methionine aminotransferase BCAT4 (EC 2.6.1.88) (Branched-chain-amino-acid aminotransferase 4) (Atbcat-4) (Methionine-oxo-acid transaminase BCAT4)
AT3G01390	V-type proton ATPase subunit G1, V-ATPase subunit G1 (Vacuolar H(+)-ATPase subunit G isoform 1) (Vacuolar proton pump subunit G1)	NA	0.638769	O82628	VMA10	VATG1_ARATH	reviewed	V-type proton ATPase subunit G1 (V-ATPase subunit G1) (Vacuolar H(+)-ATPase subunit G isoform 1) (Vacuolar proton pump subunit G1)
AT1G21600	PLASTID TRANSCRIPTIONALLY ACTIVE protein 6, chloroplastic, pTAC6	NA	NA	Q9XI19	PTAC6	PTAC6_ARATH	reviewed	PLASTID TRANSCRIPTIONALLY ACTIVE protein 6, chloroplastic (pTAC6)
AT5G63180	Probable pectate lyase 22, EC 4.2.2.2	NA	-0.373327	Q93Z25	AT5G63180	PLY22_ARATH	reviewed	Probable pectate lyase 22 (EC 4.2.2.2)
AT4G13840	Protein ECERIFERUM 26 (CER2-like protein 1, CER2-like1)	NA	NA	Q9SVM9	AT4G13840	CER26_ARATH	reviewed	Protein ECERIFERUM 26 (CER2-like protein 1) (CER2-like1)
AT3G54210	50S ribosomal protein L17, chloroplastic (CL17)	NA	-0.891643	Q9M385	AT3G54210	RK17_ARATH	reviewed	50S ribosomal protein L17, chloroplastic (CL17)
AT4G19410	Pectin acetylesterase 7, EC 3.1.1.-	NA	-0.595097	Q940J8	AT4G19410	PAE7_ARATH	reviewed	Pectin acetylesterase 7 (EC 3.1.1.-)
AT4G15560	1-deoxy-D-xylulose-5-phosphate synthase, chloroplastic, 1-deoxyxylulose-5-phosphate synthase, DXP synthase, DXPS, EC 2.2.1.7 (Protein CLOROPLASTOS ALTERADOS 1)	NA	-0.805913	Q38854	CLA1	DXS_ARATH	reviewed	1-deoxy-D-xylulose-5-phosphate synthase, chloroplastic (1-deoxyxylulose-5-phosphate synthase) (DXP synthase) (DXPS) (EC 2.2.1.7) (Protein CLOROPLASTOS ALTERADOS 1)
AT5G52810	Protein SAR DEFICIENT 4 (Ornithine cyclodeaminase-like protein, AtOCD)	1.36008	1.2302	Q9FLY0	AT5G52810	SARD4_ARATH	reviewed	Protein SAR DEFICIENT 4 (Ornithine cyclodeaminase-like protein) (AtOCD)
AT2G41100	Calmodulin-like protein 12 (Touch-induced calmodulin-related protein 3)	0.993493	0.944858	P25071	TCH3	CML12_ARATH	reviewed	Calmodulin-like protein 12 (Touch-induced calmodulin-related protein 3)
AT4G12720	Nudix hydrolase 7, AtNUDT7, EC 3.6.1.- (ADP-ribose pyrophosphatase, EC 3.6.1.13) (NADH pyrophosphatase, EC 3.6.1.22) (Protein GROWTH FACTOR GENE 1)	0.629473	0.569491	Q9SU14		NUDT7_ARATH	reviewed	Nudix hydrolase 7 (AtNUDT7) (EC 3.6.1.-) (ADP-ribose pyrophosphatase) (EC 3.6.1.13) (NADH pyrophosphatase) (EC 3.6.1.22) (Protein GROWTH FACTOR GENE 1)
AT5G37720	THO complex subunit 4D (ALYREF homolog 4, AtALY4)	NA	NA	Q6NQ72	ALY4	THO4D_ARATH	reviewed	THO complex subunit 4D (ALYREF homolog 4) (AtALY4)
AT5G05340	Peroxidase 52, Atperox P52, EC 1.11.1.7 (ATP49)	NA	1.73249	Q9FLC0	PRX52	PER52_ARATH	reviewed	Peroxidase 52 (Atperox P52) (EC 1.11.1.7) (ATP49)
AT4G37800	Probable xyloglucan endotransglucosylase/hydrolase protein 7, At-XTH7, XTH-7, EC 2.4.1.207	-0.680382	-0.492079	Q8LER3	XTH7	XTH7_ARATH	reviewed	Probable xyloglucan endotransglucosylase/hydrolase protein 7 (At-XTH7) (XTH-7) (EC 2.4.1.207)
AT5G02490	Heat shock 70 kDa protein 2 (Heat shock cognate 70 kDa protein 2) (Heat shock cognate protein 70-2, AtHsc70-2) (Heat shock protein 70-2, AtHsp70-2)	0.972325	1.38681	P22954	Hsp70-2	HS702_ARATH	reviewed	Heat shock 70 kDa protein 2 (Heat shock cognate 70 kDa protein 2) (Heat shock cognate protein 70-2) (AtHsc70-2) (Heat shock protein 70-2) (AtHsp70-2)
ATCG01120	30S ribosomal protein S15, chloroplastic	NA	-0.974262	P56805	rps15	RR15_ARATH	reviewed	30S ribosomal protein S15, chloroplastic
AT5G42980	Thioredoxin H3, AtTrxh3 (Thioredoxin 3, AtTRX3)	0.493647	0.782409	Q42403	TRX3	TRXH3_ARATH	reviewed	Thioredoxin H3 (AtTrxh3) (Thioredoxin 3) (AtTRX3)
ATCG01090	NAD(P)H-quinone oxidoreductase subunit I, chloroplastic, EC 7.1.1.- (NAD(P)H dehydrogenase subunit I, NDH subunit I) (NADH-plastoquinone oxidoreductase subunit I)	-0.72738	-0.459973	P56755	NDHI	NDHI_ARATH	reviewed	NAD(P)H-quinone oxidoreductase subunit I, chloroplastic (EC 7.1.1.-) (NAD(P)H dehydrogenase subunit I) (NDH subunit I) (NADH-plastoquinone oxidoreductase subunit I)
AT4G02520	Glutathione S-transferase F2, AtGSTF2, EC 2.5.1.18 (24 kDa auxin-binding protein, AtPM24) (GST class-phi member 2)	0.96643	NA	P46422	GSTF2	GSTF2_ARATH	reviewed	Glutathione S-transferase F2 (AtGSTF2) (EC 2.5.1.18) (24 kDa auxin-binding protein) (AtPM24) (GST class-phi member 2)
AT5G11670	NADP-dependent malic enzyme 2, AtNADP-ME2, NADP-malic enzyme 2, EC 1.1.1.40	NA	0.996389	Q9LYG3	NADP-ME2	MAOP2_ARATH	reviewed	NADP-dependent malic enzyme 2 (AtNADP-ME2) (NADP-malic enzyme 2) (EC 1.1.1.40)
AT1G01090	Pyruvate dehydrogenase E1 component subunit alpha-3, chloroplastic, EC 1.2.4.1	NA	-0.522841	O24457	At1g01090	ODPA3_ARATH	reviewed	Pyruvate dehydrogenase E1 component subunit alpha-3, chloroplastic (EC 1.2.4.1)
AT1G75750	Gibberellin-regulated protein 1 (GAST1 protein homolog 1)	-0.715486	-1.486	P46689	GASA1	GASA1_ARATH	reviewed	Gibberellin-regulated protein 1 (GAST1 protein homolog 1)
AT3G45780	Phototropin-1, EC 2.7.11.1 (Non-phototropic hypocotyl protein 1) (Root phototropism protein 1)	-0.403542	NA	O48963	PHOT1	PHOT1_ARATH	reviewed	Phototropin-1 (EC 2.7.11.1) (Non-phototropic hypocotyl protein 1) (Root phototropism protein 1)
AT2G14610	Pathogenesis-related protein 1, PR-1	3.18998	0.997112	P33154	PR1	PR1_ARATH	reviewed	Pathogenesis-related protein 1 (PR-1)
AT5G48540	Cysteine-rich repeat secretory protein 55	1.16543	0.803227	Q9LV60	AT5G48540	CRR55_ARATH	reviewed	Cysteine-rich repeat secretory protein 55
AT3G15640	Cytochrome c oxidase subunit 5b-1, mitochondrial, AtCOX5b-1	NA	1.08882	Q9LW15	AT3G15640	CX5B1_ARATH	reviewed	Cytochrome c oxidase subunit 5b-1, mitochondrial (AtCOX5b-1)
AT2G42530	Protein COLD-REGULATED 15B, chloroplastic, AtCOR15B	NA	1.0552	Q9SIN5	COR15B	CR15B_ARATH	reviewed	Protein COLD-REGULATED 15B, chloroplastic (AtCOR15B)
AT1G08450	Calreticulin-3 (Protein PRIORITY IN SWEET LIFE 1)	0.54201	NA	O04153	CRT3	CALR3_ARATH	reviewed	Calreticulin-3 (Protein PRIORITY IN SWEET LIFE 1)
AT3G07390	Auxin-induced in root cultures protein 12	0.682573	1.26424	Q94BT2	AIR12	AIR12_ARATH	reviewed	Auxin-induced in root cultures protein 12
AT5G25260	Flotillin-like protein 2 (Nodulin-like protein 2)	1.20852	0.824564	Q4V3D6	AT5G25260	FLOT2_ARATH	reviewed	Flotillin-like protein 2 (Nodulin-like protein 2)
AT5G15970	Stress-induced protein KIN2 (Cold-induced protein COR6.6)	NA	0.598365	P31169	KIN2	KIN2_ARATH	reviewed	Stress-induced protein KIN2 (Cold-induced protein COR6.6)
AT3G51600	Non-specific lipid-transfer protein 5, LTP 5	NA	-0.997117	Q9XFS7	LTP5	NLTP5_ARATH	reviewed	Non-specific lipid-transfer protein 5 (LTP 5)
AT2G24020	Nucleoid-associated protein At2g24020, chloroplastic (Suppressor of tic40 protein 2)	NA	0.67084	O82230	AT2G24020	EBFC2_ARATH	reviewed	Nucleoid-associated protein At2g24020, chloroplastic (Suppressor of tic40 protein 2)
AT2G43620	Endochitinase At2g43620, EC 3.2.1.14	1.65214	1.50741	O22841	AT2G43620	CHI62_ARATH	reviewed	Endochitinase At2g43620 (EC 3.2.1.14)
AT3G01290	Hypersensitive-induced response protein 3, AtHIR3	NA	NA	Q9SRH6	HIR2	HIR3_ARATH	reviewed	Hypersensitive-induced response protein 3 (AtHIR3)
AT4G15530	Pyruvate, phosphate dikinase 1, chloroplastic, EC 2.7.9.1 (Pyruvate, orthophosphate dikinase 1)	0.586885	0.87342	O23404	PPDK	PPDK1_ARATH	reviewed	Pyruvate, phosphate dikinase 1, chloroplastic (EC 2.7.9.1) (Pyruvate, orthophosphate dikinase 1)
AT1G21750	Protein disulfide isomerase-like 1-1, AtPDIL1-1, EC 5.3.4.1 (Protein disulfide-isomerase 1, PDI 1) (Protein disulfide-isomerase 5, AtPDI5)	0.728574	0.821302	Q9XI01	PDIL1-1	PDI11_ARATH	reviewed	Protein disulfide isomerase-like 1-1 (AtPDIL1-1) (EC 5.3.4.1) (Protein disulfide-isomerase 1) (PDI 1) (Protein disulfide-isomerase 5) (AtPDI5)
AT5G26742	DEAD-box ATP-dependent RNA helicase 3, chloroplastic, EC 3.6.4.13 (Protein EMBRYO DEFECTIVE 1138)	-0.492079	-0.75877	Q8L7S8	emb1138	RH3_ARATH	reviewed	DEAD-box ATP-dependent RNA helicase 3, chloroplastic (EC 3.6.4.13) (Protein EMBRYO DEFECTIVE 1138)
AT1G51800	LRR receptor-like serine/threonine-protein kinase IOS1, EC 2.7.11.- (Protein IMPAIRED OOMYCETE SUSCEPTIBILITY 1)	0.967906	1.04893	Q9C8I6	IOS1	IOS1_ARATH	reviewed	LRR receptor-like serine/threonine-protein kinase IOS1 (EC 2.7.11.-) (Protein IMPAIRED OOMYCETE SUSCEPTIBILITY 1)
AT1G48470	Glutamine synthetase cytosolic isozyme 1-5, EC 6.3.1.2 (Glutamate--ammonia ligase GLN1;5, GLN1;5)	2.26933	2.58808	Q8GXW5	GLN1;5	GLN15_ARATH	reviewed	Glutamine synthetase cytosolic isozyme 1-5 (EC 6.3.1.2) (Glutamate--ammonia ligase GLN1;5) (GLN1;5)
AT5G49360	Beta-D-xylosidase 1, AtBXL1, EC 3.2.1.- (Alpha-L-arabinofuranosidase, EC 3.2.1.55)	NA	NA	Q9FGY1	BXL1	BXL1_ARATH	reviewed	Beta-D-xylosidase 1 (AtBXL1) (EC 3.2.1.-) (Alpha-L-arabinofuranosidase) (EC 3.2.1.55)
AT2G05380	Glycine-rich protein 3 short isoform	NA	NA	Q9ZSJ6	GRP3S	GRP3S_ARATH	reviewed	Glycine-rich protein 3 short isoform
AT5G37600	Glutamine synthetase cytosolic isozyme 1-1, EC 6.3.1.2 (Glutamate--ammonia ligase GLN1;1, GLN1;1)	1.59072	1.46415	Q56WN1	GLN1-1	GLN11_ARATH	reviewed	Glutamine synthetase cytosolic isozyme 1-1 (EC 6.3.1.2) (Glutamate--ammonia ligase GLN1;1) (GLN1;1)
AT5G42020	Heat shock 70 kDa protein BIP2 (Heat shock 70 kDa protein 12) (Heat shock protein 70-12, AtHsp70-12) (Luminal-binding protein 2, AtBP2, BiP2)	0.811471	0.974529	Q39043	BIP2	BIP2_ARATH	reviewed	Heat shock 70 kDa protein BIP2 (Heat shock 70 kDa protein 12) (Heat shock protein 70-12) (AtHsp70-12) (Luminal-binding protein 2) (AtBP2) (BiP2)
AT4G34050	Caffeoyl-CoA O-methyltransferase 1, EC 2.1.1.104 (Trans-caffeoyl-CoA 3-O-methyltransferase, CCoAMT, CCoAOMT1)	0.791606	0.726831	O49499	CCoAOMT1	CAMT4_ARATH	reviewed	Caffeoyl-CoA O-methyltransferase 1 (EC 2.1.1.104) (Trans-caffeoyl-CoA 3-O-methyltransferase) (CCoAMT) (CCoAOMT1)
AT5G19240	Uncharacterized GPI-anchored protein At5g19240	0.656268	1.14535	Q84VZ5	AT5G19240	UGPI2_ARATH	reviewed	Uncharacterized GPI-anchored protein At5g19240
AT3G49120	Peroxidase 34, Atperox P34, EC 1.11.1.7 (ATPCb)	1.45891	1.13947	Q9SMU8	PRXCB	PER34_ARATH	reviewed	Peroxidase 34 (Atperox P34) (EC 1.11.1.7) (ATPCb)
ATCG00760	50S ribosomal protein L36, chloroplastic	NA	-2.00578	P62117	RPL36	RK36_ARATH	reviewed	50S ribosomal protein L36, chloroplastic
AT1G02920	Glutathione S-transferase F7, EC 2.5.1.18 (AtGSTF8) (GST class-phi member 7) (Glutathione S-transferase 11)	1.72247	0.852798	Q9SRY5	GSTF7	GSTF7_ARATH	reviewed	Glutathione S-transferase F7 (EC 2.5.1.18) (AtGSTF8) (GST class-phi member 7) (Glutathione S-transferase 11)
AT2G44620	Acyl carrier protein 1, mitochondrial (MtACP-1, ACP) (NADH-ubiquinone oxidoreductase 9.6 kDa subunit)	NA	0.538041	P53665	MTACP-1	ACPM1_ARATH	reviewed	Acyl carrier protein 1, mitochondrial (MtACP-1) (ACP) (NADH-ubiquinone oxidoreductase 9.6 kDa subunit)
AT3G22060	Cysteine-rich repeat secretory protein 38	1.35783	1.42331	Q9LRJ9	AT3G22060	CRR38_ARATH	reviewed	Cysteine-rich repeat secretory protein 38
AT1G02930	Glutathione S-transferase F6, AtGSTF6, EC 2.5.1.18 (AtGSTF3) (GST class-phi member 6) (Glutathione S-transferase 1, AtGST1) (Protein EARLY RESPONSE TO DEHYDRATION 11)	1.87342	1.63041	P42760	GSTF6	GSTF6_ARATH	reviewed	Glutathione S-transferase F6 (AtGSTF6) (EC 2.5.1.18) (AtGSTF3) (GST class-phi member 6) (Glutathione S-transferase 1) (AtGST1) (Protein EARLY RESPONSE TO DEHYDRATION 11)
AT3G13790	Beta-fructofuranosidase, insoluble isoenzyme CWINV1, EC 3.2.1.26 (Cell wall beta-fructosidase 1, AtbetaFRUCT1) (Cell wall invertase 1, AtcwINV1) (Sucrose hydrolase 1)	1.31673	0.583038	Q43866	ATBFRUCT1	INV1_ARATH	reviewed	Beta-fructofuranosidase, insoluble isoenzyme CWINV1 (EC 3.2.1.26) (Cell wall beta-fructosidase 1) (AtbetaFRUCT1) (Cell wall invertase 1) (AtcwINV1) (Sucrose hydrolase 1)
AT5G28540	Heat shock 70 kDa protein BIP1 (Heat shock 70 kDa protein 11) (Heat shock protein 70-11, AtHsp70-11) (Luminal-binding protein 1, AtBP1, BiP1)	0.652601	0.831067	Q9LKR3	BIP1	BIP1_ARATH	reviewed	Heat shock 70 kDa protein BIP1 (Heat shock 70 kDa protein 11) (Heat shock protein 70-11) (AtHsp70-11) (Luminal-binding protein 1) (AtBP1) (BiP1)
AT5G19940	Probable plastid-lipid-associated protein 8, chloroplastic (Fibrillin-6)	-0.504305	-0.841663	Q941D3	AT5G19940	PAP8_ARATH	reviewed	Probable plastid-lipid-associated protein 8, chloroplastic (Fibrillin-6)
AT5G54770	Thiamine thiazole synthase, chloroplastic, EC 2.4.2.60 (Thiazole biosynthetic enzyme)	-0.833927	-0.708396	Q38814	THI1	THI4_ARATH	reviewed	Thiamine thiazole synthase, chloroplastic (EC 2.4.2.60) (Thiazole biosynthetic enzyme)
AT3G01120	Cystathionine gamma-synthase 1, chloroplastic, AtCGS1, EC 2.5.1.48 (METHIONINE OVERACCUMULATION 1) (O-succinylhomoserine (thiol)-lyase)	NA	NA	P55217	MTO1	CGS1_ARATH	reviewed	Cystathionine gamma-synthase 1, chloroplastic (AtCGS1) (EC 2.5.1.48) (METHIONINE OVERACCUMULATION 1) (O-succinylhomoserine (thiol)-lyase)
AT5G48180	Nitrile-specifier protein 5, AtNSP5	0.602172	0.695994	Q93XW5	NSP5	NSP5_ARATH	reviewed	Nitrile-specifier protein 5 (AtNSP5)
AT1G69410	Eukaryotic translation initiation factor 5A-3, AtELF5A-3, eIF-5A-3	1.39342	1.63831	Q9C505	ELF5A-3	IF5A3_ARATH	reviewed	Eukaryotic translation initiation factor 5A-3 (AtELF5A-3) (eIF-5A-3)
AT3G57150	H/ACA ribonucleoprotein complex subunit 4, EC 5.4.99.- (CBF5 homolog) (Dyskerin) (Nopp-140-associated protein of 57 kDa homolog, AtNAP57) (Nucleolar protein NAP57 homolog)	NA	NA	Q9LD90	NAP57	CBF5_ARATH	reviewed	H/ACA ribonucleoprotein complex subunit 4 (EC 5.4.99.-) (CBF5 homolog) (Dyskerin) (Nopp-140-associated protein of 57 kDa homolog) (AtNAP57) (Nucleolar protein NAP57 homolog)
AT1G77510	Protein disulfide isomerase-like 1-2, AtPDIL1-2, EC 5.3.4.1 (Protein disulfide-isomerase 2, PDI 2) (Protein disulfide-isomerase 6, AtPDI6)	0.865523	1.01935	Q9SRG3	PDIL1-2	PDI12_ARATH	reviewed	Protein disulfide isomerase-like 1-2 (AtPDIL1-2) (EC 5.3.4.1) (Protein disulfide-isomerase 2) (PDI 2) (Protein disulfide-isomerase 6) (AtPDI6)
AT5G13650	Putative elongation factor TypA-like SVR3, chloroplastic (Protein HAPPY ON NORFLURAZON 23) (Protein SUPPRESSOR OF VARIEGATION 3)	-0.639355	-0.833927	F4K410	SVR3	SVR3_ARATH	reviewed	Putative elongation factor TypA-like SVR3, chloroplastic (Protein HAPPY ON NORFLURAZON 23) (Protein SUPPRESSOR OF VARIEGATION 3)
AT5G64120	Peroxidase 71, Atperox P71, EC 1.11.1.7 (ATP15a) (ATPO2)	2.83693	3.88538	Q43387	AT5G64120	PER71_ARATH	reviewed	Peroxidase 71 (Atperox P71) (EC 1.11.1.7) (ATP15a) (ATPO2)
AT2G29630	Phosphomethylpyrimidine synthase, chloroplastic, EC 4.1.99.17 (Hydroxymethylpyrimidine phosphate synthase, HMP-P synthase, HMP-phosphate synthase, HMPP synthase) (Protein PYRIMIDINE REQUIRING) (Thiamine biosynthesis protein ThiC, Protein THIAMINE C)	-0.761213	-1.06794	O82392	THIC	THIC_ARATH	reviewed	Phosphomethylpyrimidine synthase, chloroplastic (EC 4.1.99.17) (Hydroxymethylpyrimidine phosphate synthase) (HMP-P synthase) (HMP-phosphate synthase) (HMPP synthase) (Protein PYRIMIDINE REQUIRING) (Thiamine biosynthesis protein ThiC) (Protein THIAMINE C)
AT4G34230	Cinnamyl alcohol dehydrogenase 5, AtCAD5, EC 1.1.1.195 (Cinnamyl alcohol dehydrogenase D)	1.19472	1.53257	O49482	CAD5	CADH5_ARATH	reviewed	Cinnamyl alcohol dehydrogenase 5 (AtCAD5) (EC 1.1.1.195) (Cinnamyl alcohol dehydrogenase D)
AT5G54160	Flavone 3'-O-methyltransferase 1, AtOMT1, EC 2.1.1.42 (Acetylserotonin O-methyltransferase OMT1, EC 2.1.1.4) (Caffeate O-methyltransferase 1, EC 2.1.1.68) (Quercetin 3'-O-methyltransferase 1)	1.27798	1.15056	Q9FK25	OMT1	OMT1_ARATH	reviewed	Flavone 3'-O-methyltransferase 1 (AtOMT1) (EC 2.1.1.42) (Acetylserotonin O-methyltransferase OMT1) (EC 2.1.1.4) (Caffeate O-methyltransferase 1) (EC 2.1.1.68) (Quercetin 3'-O-methyltransferase 1)
AT1G09560	Germin-like protein subfamily 2 member 1	1.67084	2.14176	P94014	GLP5	GL21_ARATH	reviewed	Germin-like protein subfamily 2 member 1
AT2G43510	Defensin-like protein 195 (ATTp) (Trypsin inhibitor ATTI-1) (diDi 4T-1)	NA	0.603122	Q42328	TI1	DF195_ARATH	reviewed	Defensin-like protein 195 (ATTp) (Trypsin inhibitor ATTI-1) (diDi 4T-1)
AT4G37990	Cinnamyl alcohol dehydrogenase 8, AtCAD8, EC 1.1.1.195 (NAD-dependent mannitol dehydrogenase 2)	NA	1.83633	Q02972	ELI3-2	CADH8_ARATH	reviewed	Cinnamyl alcohol dehydrogenase 8 (AtCAD8) (EC 1.1.1.195) (NAD-dependent mannitol dehydrogenase 2)
AT2G05520	Glycine-rich protein 3, AtGRP-3	NA	-0.575615	Q9SL15	GRP-3	GRP3_ARATH	reviewed	Glycine-rich protein 3 (AtGRP-3)
AT3G63410	2-methyl-6-phytyl-1,4-hydroquinone methyltransferase, chloroplastic, EC 2.1.1.295 (37 kDa inner envelope membrane protein, E37) (MPBQ/MSBQ methyltransferase) (Protein ALBINO OR PALE GREEN MUTANT 1) (Protein INNER ENVELOPE PROTEIN 37) (Protein VITAMIN E DEFECTIVE 3)	NA	NA	Q9LY74	APG1	BQMT_ARATH	reviewed	2-methyl-6-phytyl-1,4-hydroquinone methyltransferase, chloroplastic (EC 2.1.1.295) (37 kDa inner envelope membrane protein) (E37) (MPBQ/MSBQ methyltransferase) (Protein ALBINO OR PALE GREEN MUTANT 1) (Protein INNER ENVELOPE PROTEIN 37) (Protein VITAMIN E DEFECTIVE 3)
AT1G03160	Probable transmembrane GTPase FZO-like, chloroplastic, EC 3.6.5.-	6.64386	-0.413115	Q1KPV0	FZL	FZL_ARATH	reviewed	Probable transmembrane GTPase FZO-like, chloroplastic (EC 3.6.5.-)

## Sheet: Table_S3
TABLE S3 The flg22-responsive differentially expressed genes (DEGs) from flg22-treated leave of control plants compared with mock plants using DESeq2
Genelists	baseMean	log2FoldChange[1h_vs_0h]	lfcSE	stat	pvalue	padj	baseMean	log2FoldChange[2h_vs_0h]	lfcSE	stat	pvalue	padj	baseMean	log2FoldChange[Col_0_3h_vs_Col_0_0h]	lfcSE	stat	pvalue	padj	baseMean	log2FoldChange[5h_vs_0h]	lfcSE	stat	pvalue	padj	baseMean	log2FoldChange[9h_vs_0h]	lfcSE	stat	pvalue	padj	baseMean	log2FoldChange[18h_vs_0h]	lfcSE	stat	pvalue	padj
AT1G02920	326.047	4.64566	0.662844	7.00868	2.40573e-12	1.08258e-10	326.047	5.16062	0.662733	7.78688	6.86834e-15	2.95339e-13	326.047	4.92293	0.662748	7.42806	1.10199e-13	4.95894e-12	326.047	4.61429	0.662862	6.96116	3.37488e-12	1.5187e-10	326.047	4.0369	0.663437	6.08482	1.16619e-09	3.93589e-08	326.047	4.17171	0.663137	6.29087	3.15701e-10	1.5785e-08
AT1G02930	358.973	4.40296	1.18363	3.71988	0.000199321	0.00168177	358.973	5.0417	1.18352	4.25992	2.045e-05	0.000202927	358.973	4.84053	1.18351	4.08997	4.31428e-05	0.000342605	358.973	4.61095	1.18353	3.89591	9.78296e-05	0.000733722	358.973	4.03709	1.1838	3.41029	0.000648937	0.00461087	358.973	3.42513	1.18414	2.89251	0.00382174	0.023611
AT1G09070	228.181	1.85003	0.349044	5.30029	1.15619e-07	2.22979e-06	228.181	1.19482	0.351758	3.39672	0.000681989	0.00399893	228.181	1.13242	0.351214	3.22429	0.00126285	0.00712316	228.181	1.29772	0.350224	3.70541	0.000211049	0.00142458	228.181	1.36975	0.349934	3.91432	9.06591e-05	0.000815932	228.181	1.29508	0.349825	3.70208	0.000213836	0.0016449
AT1G09560	374.38	3.17329	0.723323	4.3871	1.14875e-05	0.000140982	374.38	3.42695	0.723429	4.73709	2.16813e-06	2.79688e-05	374.38	3.50317	0.723197	4.84401	1.27246e-06	1.71782e-05	374.38	3.637	0.723001	5.03042	4.89396e-07	6.00623e-06	374.38	3.29444	0.723194	4.5554	5.22871e-06	8.82345e-05	374.38	2.99906	0.723325	4.14622	3.38012e-05	0.000307284
AT1G45145	333.252	3.55578	0.954418	3.7256	0.00019485	0.00168177	155.288	10.6577	1.21168	8.79586	1.41957e-18	9.15623e-17	333.252	2.50443	0.955089	2.6222	0.00873647	0.0357401	NA	NA	NA	NA	NA	NA	NA	NA	NA	NA	NA	NA	333.252	2.86026	0.954641	2.99617	0.00273397	0.0182265
AT1G51800	155.288	10.022	1.21194	8.26941	1.34619e-16	9.0868e-15	37.0524	5.19771	1.56723	3.3165	0.000911524	0.00470347	64.7113	8.74128	2.06542	4.23221	2.31402e-05	0.000240302	155.288	10.3076	1.21164	8.50716	1.78244e-17	1.20315e-15	155.288	9.88682	1.21202	8.1573	3.42609e-16	2.31261e-14	155.288	9.37035	1.21255	7.7278	1.09423e-14	1.09423e-12
AT2G37130	NA	NA	NA	NA	NA	NA	349.07	4.49505	1.18362	3.79772	0.000146031	0.00110812	430.423	4.27146	1.47267	2.90048	0.00372591	0.0179586	187.351	2.77245	0.429088	6.46127	1.03827e-10	3.50418e-09	64.7113	8.75854	2.06504	4.24134	2.22189e-05	0.000232067	64.7113	9.79718	2.06383	4.74708	2.06378e-06	2.57973e-05
AT2G37710	187.351	2.33066	0.430196	5.41768	6.0379e-08	1.35853e-06	200.308	2.59816	0.717497	3.62114	0.000293312	0.00199143	37.0524	5.03322	1.56711	3.21179	0.0013191	0.00712316	204.308	5.55614	1.93798	2.86697	0.00414416	0.0180471	187.351	2.41424	0.429822	5.61683	1.94492e-08	5.25128e-07	187.351	1.90477	0.430974	4.41968	9.88468e-06	0.00010983
AT2G43510	NA	NA	NA	NA	NA	NA	147.825	3.07551	0.729181	4.21776	2.46741e-05	0.000227354	423.435	2.34034	0.259317	9.02503	1.79644e-19	2.4252e-17	430.423	4.2725	1.47263	2.90127	0.00371652	0.0167243	204.308	4.9869	1.93821	2.57294	0.0100838	0.0453772	204.308	5.28465	1.93802	2.72682	0.00639471	0.0336564
AT3G07390	423.435	2.21894	0.259245	8.55921	1.1364e-17	1.53413e-15	197.971	2.22575	0.389998	5.70708	1.14932e-08	1.85328e-07	349.07	4.25077	1.18363	3.59131	0.000329025	0.00233781	126.639	6.91406	1.21411	5.69474	1.23557e-08	2.38289e-07	423.435	2.15714	0.259259	8.32043	8.76465e-17	1.18323e-14	423.435	1.59614	0.260162	6.13519	8.50587e-10	2.83529e-08
AT3G13790	126.639	5.08618	1.21704	4.17912	2.92639e-05	0.000329219	337.572	4.03867	0.760355	5.31155	1.08695e-07	1.55796e-06	147.825	2.40327	0.730265	3.29095	0.000998502	0.00638464	349.07	3.96146	1.18368	3.34673	0.000817698	0.00459955	126.639	5.20701	1.21659	4.28001	1.86886e-05	0.00022936	126.639	5.7979	1.21518	4.77122	1.83117e-06	2.57973e-05
AT3G22060	349.07	4.13697	1.18361	3.49522	0.000473678	0.00355259	332.78	4.71531	0.696723	6.76784	1.30721e-11	3.37261e-10	260.81	4.74958	1.16027	4.09352	4.24879e-05	0.000342605	200.308	3.20416	0.715661	4.4772	7.56268e-06	7.85355e-05	349.07	3.66094	1.18381	3.09249	0.00198482	0.01165	349.07	3.03537	1.18415	2.56333	0.0103674	0.0493684
AT3G49120	200.308	3.33207	0.715517	4.65687	3.2105e-06	4.7409e-05	405.537	3.9968	0.652868	6.12191	9.24586e-10	1.98786e-08	101.606	6.36723	1.55043	4.10674	4.01279e-05	0.000342605	147.825	2.36001	0.729921	3.23324	0.00122393	0.00660923	200.308	3.31745	0.715475	4.6367	3.5401e-06	6.82733e-05	200.308	3.58208	0.715086	5.0093	5.46287e-07	1.09257e-05
AT4G12720	147.825	4.00153	0.727424	5.50096	3.77725e-08	1.01986e-06	64.7113	8.58352	2.06618	4.15429	3.26294e-05	0.000280613	197.971	2.00274	0.390007	5.13515	2.81923e-07	4.22885e-06	260.81	4.63833	1.16023	3.99775	6.39463e-05	0.000507809	147.825	2.02974	0.730735	2.77767	0.00547508	0.0273754	147.825	2.51863	0.729188	3.45402	0.000552299	0.00394499
AT4G34230	260.81	4.52188	1.16031	3.89713	9.73392e-05	0.000938628	64.7412	9.10216	2.34552	3.88065	0.000104177	0.000839927	261.67	-2.06867	0.433386	-4.77329	1.81244e-06	2.03899e-05	64.7412	9.78508	2.34445	4.17372	2.99669e-05	0.000269702	260.81	3.77905	1.16086	3.2554	0.00113234	0.00727936	260.81	3.26815	1.1613	2.81421	0.0048897	0.027165
AT4G37990	NA	NA	NA	NA	NA	NA	261.67	-1.60532	0.432419	-3.71242	0.000205288	0.00147123	100.208	3.30336	1.15068	2.8708	0.00409433	0.0184245	101.606	5.68938	1.55099	3.66823	0.000244238	0.0015701	64.7412	8.95947	2.34515	3.82042	0.000133225	0.00105796	64.7412	6.76261	2.35052	2.87707	0.00401387	0.023611
AT5G02490	101.606	4.94471	1.55228	3.18545	0.00144527	0.00975557	158.695	-1.25972	0.350675	-3.59226	0.00032782	0.00211444	169.442	4.60403	1.43306	3.21273	0.00131482	0.00712316	197.971	2.0068	0.389591	5.15104	2.59047e-07	3.49713e-06	101.606	5.57532	1.55109	3.59446	0.000325068	0.00243801	101.606	4.07009	1.55426	2.61867	0.00882742	0.0441371
AT5G37600	337.572	3.06523	0.760924	4.0283	5.61806e-05	0.000583414	430.423	4.29873	1.47273	2.91888	0.00351286	0.0167837	91.7159	2.87317	0.866257	3.31677	0.000910648	0.00614688	169.442	4.54502	1.43298	3.17173	0.00151532	0.007868	337.572	3.34614	0.760577	4.39948	1.08511e-05	0.00014649	337.572	3.17318	0.760627	4.1718	3.02201e-05	0.000302201
AT5G48540	332.78	4.16802	0.696852	5.98121	2.21487e-09	7.47519e-08	204.308	5.38105	1.93823	2.77627	0.00549861	0.0244593	299.696	-1.18886	0.36253	-3.27935	0.00104046	0.00638464	337.572	4.2001	0.759998	5.52646	3.26762e-08	5.51411e-07	332.78	3.84975	0.697094	5.52256	3.34092e-08	7.51706e-07	332.78	3.41487	0.697442	4.89627	9.76713e-07	1.62785e-05
AT5G52810	NA	NA	NA	NA	NA	NA	100.208	2.895	1.15157	2.51396	0.0119383	0.0496787	405.537	4.00079	0.652692	6.12968	8.80569e-10	1.98128e-08	332.78	4.19172	0.696824	6.01546	1.79374e-09	4.03591e-08	91.7159	3.45	0.864512	3.99069	6.58803e-05	0.000635275	91.7159	3.30914	0.864546	3.8276	0.000129399	0.00107833
AT5G64120	405.537	3.28294	0.653184	5.02606	5.00652e-07	8.44849e-06	NA	NA	NA	NA	NA	NA	108.089	3.0842	1.05659	2.91901	0.00351146	0.0175573	91.7159	2.92083	0.865672	3.37406	0.00074067	0.00435256	405.537	4.04557	0.652522	6.19991	5.6497e-10	2.54236e-08	405.537	3.61758	0.652729	5.54224	2.98634e-08	7.46586e-07
AT2G43620	NA	NA	NA	NA	NA	NA	101.606	6.79425	1.55026	4.38266	1.17239e-05	0.000126032	158.695	-1.68716	0.352393	-4.78772	1.68688e-06	2.03899e-05	423.435	2.396	0.258936	9.25325	2.17764e-20	2.93981e-18	430.423	4.20491	1.47264	2.85536	0.00429879	0.0223206	NA	NA	NA	NA	NA	NA
AT1G17745	NA	NA	NA	NA	NA	NA	333.252	3.19321	0.954761	3.34451	0.000824293	0.00462321	16.6245	6.55509	2.54323	2.57747	0.00995261	0.0395177	16.6245	7.67163	2.53764	3.02314	0.00250165	0.0116456	16.6245	7.33958	2.53851	2.8913	0.00383655	0.0215806	NA	NA	NA	NA	NA	NA
AT1G21750	NA	NA	NA	NA	NA	NA	187.351	3.0758	0.429278	7.16506	7.77519e-13	2.5075e-11	155.288	10.4965	1.21162	8.66315	4.58887e-18	3.09749e-16	108.089	3.25891	1.05615	3.08564	0.00203116	0.00989338	108.089	3.02599	1.05638	2.86448	0.004177	0.0223206	NA	NA	NA	NA	NA	NA
AT1G69410	NA	NA	NA	NA	NA	NA	423.435	2.41386	0.259593	9.29862	1.42275e-20	1.83534e-18	187.351	2.74334	0.429539	6.3867	1.69499e-10	5.6287e-09	101.102	-11.7595	2.68651	-4.37723	1.20197e-05	0.000115904	328.416	1.26255	0.397923	3.17284	0.00150954	0.00926306	NA	NA	NA	NA	NA	NA
AT1G74670	NA	NA	NA	NA	NA	NA	126.639	7.05774	1.21433	5.81206	6.17082e-09	1.13719e-07	204.308	5.49555	1.93807	2.83558	0.00457427	0.0199202	64.7113	9.57859	2.06413	4.6405	3.47564e-06	3.9101e-05	101.102	-11.8667	2.68651	-4.41715	1.00012e-05	0.00014649	NA	NA	NA	NA	NA	NA
AT5G11670	197.971	1.80937	0.390087	4.63836	3.51178e-06	4.7409e-05	91.7159	2.88321	0.866903	3.32587	0.00088142	0.00470347	337.572	4.11617	0.760147	5.41496	6.13009e-08	1.18223e-06	261.67	-2.30249	0.433657	-5.30946	1.09951e-07	1.64927e-06	197.971	1.65511	0.390352	4.24005	2.23472e-05	0.000232067	NA	NA	NA	NA	NA	NA
AT5G19940	NA	NA	NA	NA	NA	NA	NA	NA	NA	NA	NA	NA	142.793	-2.05377	0.782226	-2.62555	0.00865091	0.0357401	405.537	4.05996	0.652537	6.22181	4.9144e-10	1.32689e-08	261.67	-1.67802	0.431253	-3.89104	9.98155e-05	0.000842194	NA	NA	NA	NA	NA	NA
AT5G35735	169.442	5.08312	1.43266	3.54803	0.000388118	0.00308211	NA	NA	NA	NA	NA	NA	NA	NA	NA	NA	NA	NA	328.416	1.22692	0.398012	3.08261	0.00205196	0.00989338	169.442	3.7267	1.43372	2.59932	0.00934089	0.0434835	NA	NA	NA	NA	NA	NA
AT3G14420	NA	NA	NA	NA	NA	NA	NA	NA	NA	NA	NA	NA	NA	NA	NA	NA	NA	NA	167.512	-1.8169	0.686553	-2.64641	0.00813503	0.0332797	NA	NA	NA	NA	NA	NA	NA	NA	NA	NA	NA	NA
AT5G54160	NA	NA	NA	NA	NA	NA	NA	NA	NA	NA	NA	NA	NA	NA	NA	NA	NA	NA	352.819	2.14972	0.846738	2.53883	0.0111224	0.0441626	NA	NA	NA	NA	NA	NA	NA	NA	NA	NA	NA	NA
AT2G45290	37.0524	4.53954	1.56791	2.89527	0.00378828	0.0232462	260.81	5.25596	1.16012	4.53054	5.88327e-06	6.89947e-05	126.639	6.52474	1.21465	5.37169	7.80033e-08	1.31631e-06	37.0524	4.16687	1.56903	2.65569	0.00791457	0.0332797	NA	NA	NA	NA	NA	NA	NA	NA	NA	NA	NA	NA
AT3G14415	NA	NA	NA	NA	NA	NA	169.442	4.93991	1.43297	3.44732	0.000566187	0.00347801	200.308	2.66231	0.716841	3.71395	0.000204052	0.00153039	158.695	-1.34951	0.348586	-3.87139	0.000108216	0.000768901	NA	NA	NA	NA	NA	NA	NA	NA	NA	NA	NA	NA
AT3G56940	NA	NA	NA	NA	NA	NA	299.696	-1.0223	0.362688	-2.81868	0.00482216	0.0222164	64.7412	9.73829	2.34461	4.15348	3.27458e-05	0.000315763	142.793	-3.18455	0.787846	-4.04209	5.29768e-05	0.000446992	NA	NA	NA	NA	NA	NA	NA	NA	NA	NA	NA	NA
AT5G28540	NA	NA	NA	NA	NA	NA	16.6245	7.62125	2.53903	3.00164	0.00268527	0.0133231	332.78	4.42798	0.696774	6.35497	2.0847e-10	5.6287e-09	100.208	2.87322	1.151	2.4963	0.0125498	0.0484064	NA	NA	NA	NA	NA	NA	NA	NA	NA	NA	NA	NA
AT5G54770	299.696	-0.974545	0.361561	-2.69539	0.00703072	0.0412673	NA	NA	NA	NA	NA	NA	101.102	-7.07521	2.44854	-2.88956	0.00385778	0.0179586	299.696	-1.22177	0.362142	-3.37374	0.000741547	0.00435256	NA	NA	NA	NA	NA	NA	NA	NA	NA	NA	NA	NA
AT4G15560	65.4827	-2.56464	0.825193	-3.10793	0.00188405	0.0121117	NA	NA	NA	NA	NA	NA	NA	NA	NA	NA	NA	NA	NA	NA	NA	NA	NA	NA	NA	NA	NA	NA	NA	NA	NA	NA	NA	NA	NA	NA
AT2G41100	236.257	2.76456	0.866353	3.19103	0.00141767	0.00975557	236.257	2.29249	0.866955	2.6443	0.00818597	0.0351997	NA	NA	NA	NA	NA	NA	NA	NA	NA	NA	NA	NA	NA	NA	NA	NA	NA	NA	NA	NA	NA	NA	NA	NA
AT5G42020	NA	NA	NA	NA	NA	NA	NA	NA	NA	NA	NA	NA	82.673	3.66592	1.45073	2.52695	0.0115058	0.0443793	NA	NA	NA	NA	NA	NA	NA	NA	NA	NA	NA	NA	NA	NA	NA	NA	NA	NA
AT4G37800	NA	NA	NA	NA	NA	NA	NA	NA	NA	NA	NA	NA	34.5592	-10.118	3.4211	-2.95753	0.00310115	0.0161021	NA	NA	NA	NA	NA	NA	NA	NA	NA	NA	NA	NA	NA	NA	NA	NA	NA	NA
ATCG00280	NA	NA	NA	NA	NA	NA	NA	NA	NA	NA	NA	NA	NA	NA	NA	NA	NA	NA	NA	NA	NA	NA	NA	NA	305.653	-3.04625	0.916426	-3.32405	0.000887194	0.00598856	NA	NA	NA	NA	NA	NA
AT5G19240	NA	NA	NA	NA	NA	NA	NA	NA	NA	NA	NA	NA	NA	NA	NA	NA	NA	NA	NA	NA	NA	NA	NA	NA	298.576	2.17677	0.835542	2.60521	0.0091817	0.0434835	NA	NA	NA	NA	NA	NA

## Sheet: Table _S4
TABLE S4_The accumulation patterns of flg22-responsive proteins and their corresponding genes expression in leaves of Arabidopsis leaves
Flg22-responsive proteins		Col_0	ipt	HvCKX2	Flg22-responsive genes	log2FoldChange[1h_vs_0h]	padj	log2FoldChange[2h_vs_0h]	padj	log2FoldChange[Col_0_3h_vs_Col_0_0h]	padj	log2FoldChange[5h_vs_0h]	padj	log2FoldChange[9h_vs_0h]	padj	log2FoldChange[18h_vs_0h]	padj
AT4G34230	CAD5	1.19472	1.43723	1.53257	AT4G34230	4.522	0.000938628	9.102	0.000839927	-2.069	2.03899e-05	9.785	0.000269702	3.779	0.00727936	3.268	0.027165
AT5G54160	OMT1	1.27798	1.04054	1.15056	AT5G54160	NA	NA	NA	NA	NA	NA	2.15	0.0441626	NA	NA	NA	NA
AT4G37990	ELI3-2	NA	2.7137	1.83633	AT4G37990	NA	NA	-1.605	0.00147123	3.303	0.0184245	5.689	0.0015701	8.959	0.00105796	6.763	0.023611
AT5G11670	NADP-ME2	NA	1.24975	0.996389	AT5G11670	1.809	4.7409e-05	2.883	0.00470347	4.116	1.18223e-06	-2.302	1.64927e-06	1.655	0.000232067	NA	NA
AT3G14415	GOX2	-0.436354	-0.508403	-0.753896	AT3G14415	NA	NA	4.94	0.00347801	2.662	0.00153039	-1.35	0.000768901	NA	NA	NA	NA
AT3G14420	GOX1	-0.522841	-0.37707	-0.708396	AT3G14420	NA	NA	NA	NA	NA	NA	-1.817	0.0332797	NA	NA	NA	NA
AT1G17745	PGDH	0.640621	1.23573	NA	AT1G17745	NA	NA	3.193	0.00462321	6.555	0.0395177	7.672	0.0116456	7.34	0.0215806	NA	NA
AT2G45290	AT2G45290	-3	NA	NA	AT2G45290	4.54	0.0232462	5.256	6.89947e-05	6.525	1.31631e-06	4.167	0.0332797	NA	NA	NA	NA
AT1G45145	TRX5	NA	2.17696	0.718964	AT1G45145	3.556	0.00168177	10.658	9.15623e-17	2.504	0.0357401	NA	NA	NA	NA	2.86	0.0182265
AT2G43510	TI1	NA	1.18523	0.603122	AT2G43510	NA	NA	3.076	0.000227354	2.34	2.4252e-17	4.272	0.0167243	4.987	0.0453772	5.285	0.0336564
AT1G02920	GSTF7	1.72247	1.91648	0.852798	AT1G02920	4.646	1.08258e-10	5.161	2.95339e-13	4.923	4.95894e-12	4.614	1.5187e-10	4.037	3.93589e-08	4.172	1.5785e-08
AT1G02930	GSTF6	1.87342	2.57192	1.63041	AT1G02930	4.403	0.00168177	5.042	0.000202927	4.841	0.000342605	4.611	0.000733722	4.037	0.00461087	3.425	0.023611
AT1G51800	IOS1	0.967906	0.950842	1.04893	AT1G51800	10.022	9.0868e-15	5.198	0.00470347	8.741	0.000240302	10.308	1.20315e-15	9.887	2.31261e-14	9.37	1.09423e-12
AT5G52810	AT5G52810	1.36008	1.64524	1.2302	AT5G52810	NA	NA	2.895	0.0496787	4.001	1.98128e-08	4.192	4.03591e-08	3.45	0.000635275	3.309	0.00107833
AT2G43620	AT2G43620	1.65214	1.76553	1.50741	AT2G43620	NA	NA	6.794	0.000126032	-1.687	2.03899e-05	2.396	2.93981e-18	4.205	0.0223207	NA	NA
AT3G49120	PRXCB	1.45891	1.73639	1.13947	AT3G49120	3.332	4.7409e-05	3.997	1.98786e-08	6.367	0.000342605	2.36	0.00660923	3.317	6.82733e-05	3.582	1.09257e-05
AT5G64120	AT5G64120	2.83693	3.54955	3.88538	AT5G64120	3.283	8.44849e-06	NA	NA	3.084	0.0175573	2.921	0.00435256	4.046	2.54236e-08	3.618	7.46586e-07
AT2G37130	AT2G37130	NA	NA	0.970117	AT2G37130	NA	NA	4.495	0.00110812	4.271	0.0179586	2.772	3.50418e-09	8.759	0.000232067	9.797	2.57973e-05
AT1G02920	GSTF7	1.72247	1.91648	0.852798	AT1G02920	4.646	1.08258e-10	5.161	2.95339e-13	4.923	4.95894e-12	4.614	1.5187e-10	4.037	3.93589e-08	4.172	1.5785e-08
AT1G02930	GSTF6	1.87342	2.57192	1.63041	AT1G02930	4.403	0.00168177	5.042	0.000202927	4.841	0.000342605	4.611	0.000733722	4.037	0.00461087	3.425	0.023611
AT5G28540	BIP1	0.652601	0.834307	0.831067	AT5G28540	NA	NA	7.621	0.0133231	4.428	5.6287e-09	2.873	0.0484064	NA	NA	NA	NA
AT5G42020	BIP2	0.811471	0.909197	0.974529	AT5G42020	NA	NA	NA	NA	3.666	0.0443793	NA	NA	NA	NA	NA	NA
AT1G21750	PDIL1-1	0.728574	0.981853	0.821302	AT1G21750	NA	NA	3.076	2.5075e-11	10.496	3.09749e-16	3.259	0.00989338	3.026	0.0223207	NA	NA
AT5G02490	Hsp70-2	0.972325	1.38515	1.38681	AT5G02490	4.945	0.00975557	-1.26	0.00211444	4.604	0.00712316	2.007	3.49713e-06	5.575	0.00243801	4.07	0.0441371
ATCG00280	PSBC	-0.778432	NA	NA	ATCG00280	NA	NA	NA	NA	NA	NA	NA	NA	-3.046	0.00598856	NA	NA

## Sheet: Table_S5
TABLE S5 The abundance of CK pools-dependent proteins in transgenic lines in relative to their mock plants (|Log2FC|>0.5&p-value<0.05)
Gene ID	Uniprot ID	log2FoldChange[HvCKX_flg22_vs_Col_flg22]	pvalue	padj	Uniprot ID	ID	preferredName	annotation	log2FoldChange[ipt_flg22_vs_Col_flg22]	pvalue	padj
AT1G03860	Q9ZNT7	0.594546	0.00118022	0.0280716	-	AT3G54440	AT3G54440	Glycoside hydrolase family 2 protein; Its function is described as carbohydrate binding, cation binding, beta-galactosidase activity, hydrolase activity, hydrolyzing O-glycosyl compounds, catalytic activity; Involved in carbohydrate metabolic process; Expressed in male gametophyte, guard cell; Contains the following InterPro domains: Glycoside hydrolase family 2, immunoglobulin-like beta-sandwich…	-1.94601	0.00522999	0.0199678
AT1G08830	-	2.37434	0.000382888	0.0123815	Q949M9	AT1G01910	AT1G01910	P-loop containing nucleoside triphosphate hydrolases superfamily protein; ATPase required for the post-translational delivery of tail-anchored (TA) proteins to the endoplasmic reticulum. Recognizes and selectively binds the transmembrane domain of TA proteins in the cytosol. This complex then targets to the endoplasmic reticulum by membrane-bound receptors, where the tail- anchored protein is rel…	-1.92359	0.000143648	0.00113939
AT1G12230	-	-1.17223	1.56539e-16	1.50173e-13	O23680	AT1G02280	TOC33	Translocon at the outer envelope membrane of chloroplasts 33; GTPase involved in protein precursor import into chloroplasts. Seems to recognize chloroplast-destined precursor proteins and regulate their presentation to the translocation channel through GTP hydrolysis. Binds GTP, GDP, XTP, but not ATP. Probably specialized in the import of nuclear encoded photosynthetic preproteins from the cytopl…	-1.03566	0.00382123	0.0157794
AT1G11840	O65398	0.551676	7.4114e-06	0.000592501	Q9SA56	AT1G03130	PSAD-2	Photosystem I reaction center subunit II-2, chloroplastic; PSAD can form complexes with ferredoxin and ferredoxin- oxidoreductase in photosystem I (PS I) reaction center. PSAD may encode the ferredoxin-docking protein (By similarity)	1.06173	2.78e-07	9.06e-06
AT1G19570	Q9FWR4	0.50497	0.00278861	0.0475647	Q94BR4	AT1G04510	MAC3A	Pre-mRNA-processing factor 19 homolog 1; Probable ubiquitin-protein ligase which is mainly involved pre-mRNA splicing and DNA repair (By similarity). Component of the MAC complex that probably regulates defense responses through transcriptional control and thereby is essential for plant innate immunity	-1.19389	1.22e-06	3.04e-05
AT5G57700	Q8GWK5	-8.68767	4.32355e-13	2.07386e-10	O23052	AT1G05150	AT1G05150	Uncharacterized TPR repeat-containing protein At1g05150; Calcium-binding tetratricopeptide family protein; Its function is described as binding, zinc ion binding, calcium ion binding; Involved in biological_process unknown; Located in plasma membrane; Expressed in 24 plant structures; Expressed during 13 growth stages; Contains the following InterPro domains: Tetratricopeptide TPR-1 (InterPro:IPR…	-5.40492	9.8e-06	0.000141689
AT1G22690	-	-3.46983	1.60499e-08	3.55319e-06	Q9ZVZ9	AT1G05385	LPA19	Photosystem II D1 precursor processing protein PSB27-H2, chloroplastic; Required, but not essential, for D1 (psbA) precursor processing and thus correct photosystem II assembly (PSII); Belongs to the Psb27 family	1.39014	0.00621918	0.022627
AT1G29670	-	-0.514926	2.85706e-05	0.00186878	P28185	AT1G06400	ARA-2	Ras-related small GTP-binding family protein; Involved in auxin-mediated response. May be involved in vesicle trafficking of components involved in polar auxin transport. Binds GTP and GDP and possesses intrinsic GTPase activity	-3.41038	0.0143298	0.0427202
AT1G09310	Q9C7N4	-0.629154	2.27396e-10	7.27162e-08	Q8H1S4	AT1G06650	AT1G06650	2-oxoglutarate (2OG) and Fe(II)-dependent oxygenase superfamily protein; Encodes a protein whose sequence is similar to 2-oxoglutarate-dependent dioxygenase; Belongs to the iron/ascorbate-dependent oxidoreductase family	-1.5523	0.0129105	0.0394847
AT1G30720	Q9SA87	-0.558677	3.37466e-05	0.00206644	Q9LML6	AT1G07250	UGT71C4	UDP-glucosyl transferase 71C4; Possesses quercetin 3-O-glucosyltransferase and 7-O- glucosyltransferase activities in vitro. Also active in vitro on benzoates and benzoate derivatives	-3.50339	0.0064684	0.0232736
AT1G52400	-	0.976229	0.00145951	0.0314873	Q9XES1	AT1G07670	ECA4	Calcium-transporting ATPase 4, endoplasmic reticulum-type; This magnesium-dependent enzyme catalyzes the hydrolysis of ATP coupled with the translocation of calcium from the cytosol to an endomembrane compartment	-5.49583	9.62e-06	0.0001405
AT1G53580	Q9C8L4	0.83749	0.000123097	0.0055355	Q9LQQ4	AT1G07790	HTB1	Histone superfamily protein; Core component of nucleosome. Nucleosomes wrap and compact DNA into chromatin, limiting DNA accessibility to the cellular machineries which require DNA as a template. Histones thereby play a central role in transcription regulation, DNA repair, DNA replication and chromosomal stability. DNA accessibility is regulated via a complex set of post-translational modificatio…	-2.6988	0.000728231	0.00420056
AT1G65590	Q8L7S6	-7.27782	1.84915e-06	0.000190066	F4I116	AT1G09620	AT1G09620	Catalyzes the specific attachment of an amino acid to its cognate tRNA in a two step reaction: the amino acid (AA) is first activated by ATP to form AA-AMP and then transferred to the acceptor end of the tRNA	-2.29636	1.08e-09	1.06e-07
AT1G68560	-	-0.678315	0.000151736	0.00623854	Q9FUS8	AT1G10370	ERD9	Glutathione S-transferase family protein; Involved in light signaling, mainly phyA-mediated photomorphogenesis and in the integration of various phytohormone signals to modulate various aspects of plant development by affecting glutathione pools. In vitro, possesses glutathione S- transferase activity toward 1-chloro-2,4-dinitrobenzene (CDNB) and benzyl isothiocyanate (BITC)	-1.29633	2.86e-06	5.6e-05
AT1G69530	-	-1.8408	7.39937e-05	0.004018	Q9SAC6	AT1G10760	SEX1	Pyruvate phosphate dikinase, PEP/pyruvate binding domain; Encodes an &#945;-glucan, water dikinase required for starch degradation. Involved in cold-induced freezing tolerance. Mutations that eliminate the GWD protein or affect the dikinase domain of the enzyme dramatically reduce both the amount of phosphate in the amylopectin and the rate of starch degradation. Mature leaves of these mutants ac…	-1.05212	0.00299292	0.0130181
AT1G73260	Q8RXD5	8.13851	8.2177e-05	0.00422331	Q9SAB1	AT1G11660	AT1G11660	Heat shock protein 70 (Hsp 70) family protein; Its function is described as ATP binding; Involved in protein folding; Located in cellular_component unknown; Expressed in 24 plant structures; Expressed during 15 growth stages; Contains the following InterPro domains: Heat shock protein Hsp70 (InterPro:IPR001023), Heat shock protein 70 (InterPro:IPR013126); BEST Arabidopsis thaliana protein match i…	-3.04721	0.000808665	0.00456585
AT1G73600	Q9C6B9	-1.52394	2.60396e-08	4.99612e-06	Q9C5X3	AT1G12360	KEU	Sec1/munc18-like (SM) proteins superfamily; Encodes a Sec1 protein and expressed throughout the plant. physically interacts with Syntaxin1 and is required for cytokinesis	-1.33679	2.13e-05	0.000254999
AT4G21620	Q6NMQ7	-1.15916	6.42786e-08	1.02774e-05	Q38951	AT1G13320	PP2AA3	Serine/threonine-protein phosphatase 2A 65 kDa regulatory subunit A gamma isoform; The A subunit of protein phosphatase 2A serves as a scaffolding molecule to coordinate the assembly of the catalytic subunit and a variable regulatory B subunit. Involved during developmental process such as seedling and floral developments. Seems to act as a negative regulator of PP2A catalytic activity	-1.82976	0.000280309	0.00196887
AT1G74670	-	-3.50173	5.40381e-08	9.14834e-06	P93736	AT1G14610	TWN2	Required for embryo development and seed viability.	-2.59967	5.21e-06	8.73e-05
AT1G75750	-	0.990945	0.000139946	0.0059893	Q8LF21	AT1G14830	DL1C	Dynamin-related protein 1C; Encodes a dynamin-like protein that is involved in mitochondrial morphogenesis and pollen development. Protein is localized as speckles in the cytoplasm, partially co-localizes with mitochondrial markers, cell plate of dividing cells, and the tip of root hairs, root cap cells, and expanding part of trichoblasts; Belongs to the TRAFAC class dynamin-like GTPase superfami…	-2.19855	7.07e-07	2.02e-05
AT2G02390	-	0.988938	0.00242742	0.0436632	F4HXZ1	AT1G15130	AT1G15130	Class E VPS protein involved in concentration and sorting of cargo proteins of the multivesicular body (MVB) for incorporation into intralumenal vesicles. Fusion between endosomes and the vacuole will then target the cargo proteins to the vacuolar lumen (Probable). Associates with FREE1 and ELC to perform function in the ESCRT-I complex. Binds ubiquitin in vitro . Plays a role in the biogenesis o…	-1.03984	1.75e-05	0.000220804
AT2G05380	Q9ZSJ6	-0.875554	0.00196524	0.0374567	Q94AI7	AT5G25460	DGR2	Protein of unknown function, DUF642; Its function is described as molecular_function unknown; Involved in response to karrikin; Located in plant-type cell wall; Expressed in 22 plant structures; Expressed during 13 growth stages; Contains the following InterPro domains: Protein of unknown function DUF642 (InterPro:IPR006946); BEST Arabidopsis thaliana protein match is: Protein of unknown function…	-1.79654	2.04e-05	0.000247162
AT2G05520	-	-0.841876	1.60444e-08	3.55319e-06	Q9SA23	AT4G02340	AT4G02340	alpha/beta-Hydrolases superfamily protein; Its function is described as epoxide hydrolase activity, catalytic activity; Located in peroxisome; Expressed in 22 plant structures; Expressed during 13 growth stages; Contains the following InterPro domains: Epoxide hydrolase-like (InterPro:IPR000639), Alpha/beta hydrolase fold-1 (InterPro:IPR000073); BEST Arabidopsis thaliana protein match is: alpha/b…	-5.89808	0.00591335	0.021797
AT2G21060	Q38896	-0.736244	5.24526e-05	0.00308079	-	AT1G15750	TPL	Transducin family protein / WD-40 repeat family protein; Encodes a protein with several WD40 repeats at the C-terminus and predicted protein-protein interaction domains at the N-terminus. Together with the TOPLESS-RELATED PROTEINS (TPRs), it is thought to be involved in transcriptional repression of root-promoting genes in the top help of the embryo during the transition stage of embryogenesis. T…	-3.74838	0.000649787	0.00383654
AT2G24020	O82230	1.1869	0.000104913	0.00486997	-	AT1G16240	SYP51	Encodes one of 24 Arabidopsis syntaxins. Its mRNA has been shown to be expressed	-5.86894	2.38e-07	8.12e-06
AT2G28190	O78310	1.34107	5.22097e-08	9.14834e-06	-	AT3G17930	DAC	Unknown protein; Its function is described as molecular_function unknown; Involved in biological_process unknown; Located in chloroplast thylakoid membrane; Expressed in 22 plant structures; Expressed during 13 growth stages; Contains the following InterPro domains: Protein of unknown function DUF3007 (InterPro:IPR021562); Has 236 Blast hits to 236 proteins in 83 species: Archae - 0; Bacteria - 1…	-5.77232	0.00997363	0.0325001
AT2G29630	O82392	-1.14804	5.54917e-05	0.00308989	Q8RXS1	AT1G18730	PnsB4	NDH shuttles electrons from NAD(P)H:plastoquinone, via FMN and iron-sulfur (Fe-S) centers, to quinones in the photosynthetic chain and possibly in a chloroplast respiratory chain. The immediate electron acceptor for the enzyme in this species is believed to be plastoquinone. Couples the redox reaction to proton translocation, and thus conserves the redox energy in a proton gradient	-1.2916	0.00135604	0.00690637
AT2G31810	Q93YZ7	-0.907567	0.000305824	0.0106721	Q9LNU3	AT1G20190	EXPA11	Expansin-A11; Causes loosening and extension of plant cell walls by disrupting non-covalent bonding between cellulose microfibrils and matrix glucans. No enzymatic activity has been found (By similarity)	-7.00213	3.01e-06	5.77e-05
AT2G33380	O22788	1.85068	0.000204278	0.00794477	Q9LNU4	AT1G20200	EMB2719	26S proteasome non-ATPase regulatory subunit 3 homolog A; Acts as a regulatory subunit of the 26 proteasome which is involved in the ATP-dependent degradation of ubiquitinated proteins	-1.22635	0.000126962	0.00104415
AT2G33530	Q8VY01	-1.28046	1.30555e-05	0.000939342	P31168	AT1G20440	COR47	Cold-regulated 47; Belongs to the dehydrin protein family, which contains highly conserved stretches of 7-17 residues that are repetitively scattered in their sequences, the K-, S-, Y- and lysine rich segments. Cold regulated gene, amino acid sequence homology with Group II LEA (late embryogenesis abundant) proteins. Also responds to osmotic stress, ABA, dehydration and inhibits e.coli growth whi…	1.57909	0.00542155	0.0205139
AT2G38140	O80439	-0.672926	5.51815e-05	0.00308989	Q42547	AT1G20620	F5M15.5	Catalase-3; Occurs in almost all aerobically respiring organisms and serves to protect cells from the toxic effects of hydrogen peroxide	-1.10217	1.48e-06	3.54e-05
AT2G38540	Q42589	-0.609286	0.000141512	0.0059893	Q9SYP2	AT1G20950	AT1G20950	Pyrophosphate--fructose 6-phosphate 1-phosphotransferase subunit alpha 1; Regulatory subunit of pyrophosphate--fructose 6- phosphate 1-phosphotransferase; Belongs to the phosphofructokinase type A (PFKA) family. PPi-dependent PFK group II subfamily. Clade "Long" sub- subfamily	-2.12681	0.000135877	0.00109597
AT2G40100	Q9S7W1	2.06807	0.000557995	0.0165827	Q9LPL6	AT1G21380	AT1G21380	Might contribute to the loading of the ESCRT machinery.	-1.15648	0.00786712	0.026952
AT2G40610	O22874	-2.49796	1.58407e-14	9.11793e-12	Q9XI19	AT1G21600	PTAC6	Present in transcriptionally active plastid chromosomes. Involved in plastid gene expression	-6.9466	4.84e-08	2.5e-06
AT2G42540	Q42512	-1.15823	9.43572e-05	0.00455802	Q8GWK5	AT1G13730	AT1G13730	Nuclear transport factor 2 (NTF2) family protein with RNA binding (RRM-RBD-RNP motifs) domain; Its function is described as RNA binding, nucleotide binding, nucleic acid binding; Involved in transport, nucleocytoplasmic transport; Located in intracellular; Expressed in 17 plant structures; Expressed during 9 growth stages; Contains the following InterPro domains: Nuclear transport factor 2 (Inter…	-2.87391	0.00169511	0.00825349
AT5G53620	Q9SJH7	-2.13388	4.8452e-05	0.0029051	-	AT1G22690	AT1G22690	Gibberellin-regulated family protein; Gibberellin-regulated protein that may function in hormonal controlled steps of development such as seed germination, flowering and seed maturation	-3.29546	3.68e-08	2e-06
AT2G42790	-	2.27379	0.00269589	0.0473096	-	AT1G12800	AT1G12800	Nucleic acid-binding, OB-fold-like protein; Its function is described as RNA binding; Located in chloroplast; Expressed in 22 plant structures; Expressed during 13 growth stages; Contains the following InterPro domains: Nucleic acid-binding, OB-fold-like (InterPro:IPR016027), Nucleic acid-binding, OB-fold (InterPro:IPR012340), Ribosomal protein S1, RNA-binding domain (InterPro:IPR003029); BEST Ar…	-1.76145	3.68e-07	1.19e-05
AT2G43510	Q42328	0.639146	0.000617013	0.0172404	B9DHG0	AT1G22700	AT1G22700	Nuclear genome-encoded factor required for the accumulation of photosystem I (PSI). Functions as PSI biogenesis factor . Cooperates with PSA3 to promote the stable assembly of PSI in the thylakoid membrane. May target primarily the PsaC subunit	-3.13722	2.32e-05	0.000269557
AT2G43550	O22869	-0.866568	9.27494e-05	0.00455802	O04450	AT3G20680	AT3G20680	Domain of unknown function (DUF1995); Its function is described as molecular_function unknown; Involved in biological_process unknown; Located in chloroplast; Expressed in 22 plant structures; Expressed during 13 growth stages; Contains the following InterPro domains: Domain of unknown function DUF1995 (InterPro:IPR018962); Has 37 Blast hits to 37 proteins in 14 species: Archae - 0; Bacteria - 0;…	-2.84353	1.13e-06	2.87e-05
AT3G02830	Q8GXX7	1.19443	2.92249e-07	4.20546e-05	Q38845	AT1G76810	AT1G76810	Eukaryotic translation initiation factor 2 (eIF-2) family protein; Its function is described as translation factor activity, nucleic acid binding, GTP binding, GTPase activity; Located in plasma membrane; Expressed in 25 plant structures; Expressed during 15 growth stages; Contains the following InterPro domains: Small GTP-binding protein (InterPro:IPR005225), Translation elongation factor EFTu/E…	-5.38303	0.00702012	0.0246249
AT3G10720	-	-2.32962	0.000732149	0.0196928	-	AT1G24510	AT1G24510	TCP-1/cpn60 chaperonin family protein; Molecular chaperone; assists the folding of proteins upon ATP hydrolysis. Known to play a role, in vitro, in the folding of actin and tubulin; Belongs to the TCP-1 chaperonin family	-1.00724	4.17e-10	4.71e-08
AT3G12260	Q9LHI0	1.64816	7.60337e-05	0.00405232	-	AT1G25490	RCN1	Serine/threonine-protein phosphatase 2A 65 kDa regulatory subunit A alpha isoform; The A subunit of protein phosphatase 2A serves as a scaffolding molecule to coordinate the assembly of the catalytic subunit and a variable regulatory B subunit. Seems to act as a positive regulator of PP2A catalytic activity. Confers resistance to phosphatase inhibitors such as okadaic acid and cantharidin. Involv…	-1.40132	0.000210553	0.00158509
AT3G13790	Q43866	-0.841668	5.42208e-06	0.000458963	B9DFI7	AT1G26850	AT1G26850	S-adenosyl-L-methionine-dependent methyltransferases superfamily protein; Located in Golgi apparatus, membrane; Expressed in 25 plant structures; Expressed during 15 growth stages; Contains the following InterPro domains: Protein of unknown function DUF248, methyltransferase putative (InterPro:IPR004159); BEST Arabidopsis thaliana protein match is: S-adenosyl-L-methionine-dependent methyltransfer…	-1.02175	0.000264028	0.00187915
AT3G16470	O04309	0.938391	0.00138416	0.0308917	Q42351	AT1G26880	AT1G26880	Ribosomal protein L34e superfamily protein; Its function is described as structural constituent of ribosome; Involved in translation, ribosome biogenesis; Located in ribosome, nucleolus, chloroplast; Expressed in 25 plant structures; Expressed during 15 growth stages; Contains the following InterPro domains: Ribosomal protein L34e, conserved site (InterPro:IPR018065), Ribosomal protein L34e (Inte…	-1.49424	0.000589483	0.00357587
AT3G16570	Q9LUS7	-1.24211	0.000758829	0.0202214	P82873	AT2G34970	AT2G34970	Putative translation initiation factor eIF-2B epsilon subunit; Trimeric LpxA-like enzyme; Its function is described as binding, transferase activity, translation initiation factor activity, nucleotidyltransferase activity; Involved in biosynthetic process, regulation of translational initiation; Expressed in 23 plant structures; Expressed during 13 growth stages; Contains the following InterPro d…	-2.07046	2.92e-05	0.00032758
AT3G19450	-	-0.905661	1.28751e-14	9.11793e-12	Q9LP45	AT1G71480	AT1G71480	Nuclear transport factor 2 (NTF2) family protein; Its function is described as protein transporter activity; Involved in transport, protein import into nucleus; Located in chloroplast thylakoid membrane, intracellular, nucleus, chloroplast; Expressed in 22 plant structures; Expressed during 13 growth stages; Contains the following InterPro domains: Nuclear transport factor 2 (InterPro:IPR002075);…	-7.76587	0.000119164	0.000993934
AT3G28290	P0DI78	-1.33751	0.000606189	0.017104	-	AT1G27390	TOM20-2	Mitochondrial import receptor subunit TOM20-2; Central component of the receptor complex responsible for the recognition and translocation of cytosolically synthesized mitochondrial preproteins. Together with TOM22 functions as the transit peptide receptor at the surface of the mitochondrion outer membrane and facilitates the movement of preproteins into the translocation pore; Belongs to the Tom…	-1.46373	0.00223562	0.010272
AT4G17100	P17597	-1.07768	9.50248e-05	0.00455802	-	AT1G29150	ATS9	26S proteasome non-ATPase regulatory subunit 11 homolog; Component of the lid subcomplex of the 26S proteasome, a multiprotein complex involved in the ATP-dependent degradation of ubiquitinated proteins. In the complex, RPN6A is required for proteasome assembly (By similarity)	-1.00436	0.000133017	0.00108483
AT1G09870	Q42522	-0.768665	9.68546e-05	0.00456963	-	AT5G16010	AT5G16010	3-oxo-5-alpha-steroid 4-dehydrogenase family protein; Its function is described as oxidoreductase activity, acting on the CH-CH group of donors, 3-oxo-5-alpha-steroid 4-dehydrogenase activity; Involved in lipid metabolic process; Located in chloroplast, chloroplast envelope; Expressed in 23 plant structures; Expressed during 15 growth stages; Contains the following InterPro domains: 3-oxo-5-alpha…	-2.77878	0.00150092	0.00749438
AT3G48560	-	-0.828568	5.58285e-05	0.00308989	Q8L7S9	AT1G43560	ty2	Thioredoxin Y2, chloroplastic; Thiol-disulfide oxidoreductase that poorly activates chloroplastic malate dehydrogenase (NADP-MDH) and fructose-1,6- bisphosphatase. Provides reducing equivalents for peroxiredoxin Q	1.54935	9.34e-05	0.000828408
AT3G48730	-	-0.510043	0.000380231	0.0123815	Q9C642	AT1G45230	AT1G45230	Required for normal plastid function and plant development. Required for correct plastid ribosome assembly. Required for processing and maturation of 4.5S rRNA	-5.34638	0.00134016	0.00685491
AT3G48990	Q9SMT7	0.912328	3.72847e-06	0.000346146	P49967	AT1G48900	AT1G48900	Signal recognition particle, SRP54 subunit protein; Binds to the signal sequence of presecretory protein when they emerge from the ribosomes and transfers them to TRAM (translocating chain-associating membrane protein)	-1.12885	0.00250597	0.0112672
AT3G49120	Q9SMU8	0.823757	3.58788e-06	0.000344197	Q9XI98	AT1G49300	RABG3E	Ras-related protein RABG3e; Encodes a small GTPase involved in membrane trafficking. Gene expression is induced by hydrogen peroxide and lines. Lines overexpressing the gene are more tolerant to high salt and hyperosmotic conditions	-3.27238	0.0144313	0.0428497
AT3G50500	Q39192	-1.72834	0.00106873	0.0260661	Q42524	AT3G57890	AT3G57890	Tubulin binding cofactor C domain-containing protein; Its function is described as binding; Involved in biological_process unknown; Located in cellular_component unknown; Expressed in 24 plant structures; Expressed during 14 growth stages; Contains the following InterPro domains: CARP motif (InterPro:IPR006599), C-CAP/cofactor C-like domain (InterPro:IPR017901), Tubulin binding cofactor C (InterP…	-2.0469	2.88e-10	3.52e-08
AT3G50670	-	-0.703529	0.00048523	0.0151793	-	AT1G51680	4CL1	4-coumarate--CoA ligase 1; Encodes an isoform of 4-coumarate:CoA ligase (4CL), which is involved in the last step of the general phenylpropanoid pathway. In addition to 4-coumarate, it also converts ferulate. The catalytic efficiency was in the following (descending) order: p-coumaric acid, ferulic acid, caffeic acid and 5-OH-ferulic acid. At4CL1 was unable to use sinapic acid as substrate; Belon…	-1.16687	0.00411397	0.016627
AT3G53580	Q9LFG2	-0.529411	0.000110977	0.00506973	O04151	AT1G56340	CRT1a	Calreticulin 1a; Molecular calcium-binding chaperone promoting folding, oligomeric assembly and quality control in the ER via the calreticulin/calnexin cycle. This lectin may interact transiently with almost all of the monoglucosylated glycoproteins that are synthesized in the ER (By similarity); Belongs to the calreticulin family	1.02171	0.000452549	0.0029074
AT3G54640	Q42529	0.775892	1.15501e-05	0.000852336	Q681Y3	AT1G60990	AT1G60990	Folate-dependent protein involved in Fe/S cluster biogenesis. Functionally complements an E.coli mutant defective in ygfZ.	-1.05056	0.00027656	0.00195188
AT5G11420	Q9M3C6	-1.17518	0.000214906	0.00819075	Q9CAK8	AT1G63970	ISPF	2-C-methyl-D-erythritol 2,4-cyclodiphosphate synthase, chloroplastic; Enzyme of the plastid non-mevalonate pathway for isoprenoid biosynthesis that converts 4-diphosphocytidyl-2C- methyl-D-erythritol 2-phosphate into 2C-methyl-D-erythritol 2,4- cyclodiphosphate and CMP. Also converts 4-diphosphocytidyl-2C- methyl-D-erythritol into 2C-methyl-D-erythritol 3,4-cyclophosphate and CMP. Is essential fo…	1.20616	5.13e-27	7.54e-24
AT5G37475	Q8VXZ7	-0.548927	0.000216295	0.00819075	Q8H0V6	AT1G64550	ABCF3	Member of GCN subfamily; Belongs to the ABC transporter superfamily. ABCF family. EF3 (TC 3.A.1.121) subfamily	-1.38909	0.000169034	0.00130945
AT3G55250	-	-0.794237	4.9261e-07	6.7511e-05	P11139	AT1G64740	TUA1	Tubulin alpha-1 chain; Tubulin is the major constituent of microtubules. It binds two moles of GTP, one at an exchangeable site on the beta chain and one at a non-exchangeable site on the alpha chain	-2.91678	0.0038459	0.0158367
AT3G56310	-	0.552407	0.000131379	0.00581707	F4I8B9	AT3G61870	AT3G61870	Uncharacterized protein F21F14.40; Unknown protein; Its function is described as molecular_function unknown; Involved in biological_process unknown; Located in chloroplast, chloroplast inner membrane, chloroplast envelope; Expressed in 23 plant structures; Expressed during 14 growth stages; Has 200 Blast hits to 200 proteins in 73 species: Archae - 0; Bacteria - 112; Metazoa - 0; Fungi - 0; Plant…	-2.6368	0.00670717	0.0239214
AT3G46630	-	-0.502859	0.000294876	0.0106082	-	AT1G65010	AT1G65010	Putative WEB family protein At1g65010, chloroplastic; Putative role in flower development. Comparison of SALK_061426C to Columbia wild type in normal lighting and under low light of 33 micromoles per meter-squared per second resulted in a trend toward earlier bolting in the mutant under low light (P=0.055) (Ann Stapleton and Patrick Pridgen, 2009, personal communication)	3.00801	0.00193809	0.0091336
AT3G56490	Q8GUN2	-1.22868	1.30259e-08	3.40805e-06	Q8L7S6	AT1G65590	HEXO3	Beta-hexosaminidase 3; Has a broad substrate specificity. Can use synthetic substrates such as pyridylaminated chitotriose, p-nitrophenyl- beta-N-acetylglucosaminide, p-nitrophenyl-2-acetamido-2-deoxy- beta-D-glucopyranoside (pNP-GlcNAc), p-nitrophenyl-2-acetamido-2- deoxy-beta-D-galactopyranoside (pNP-GalNAc), 4-methylumbelliferyl- 2-acetamido-2-deoxy-beta-D-glucopyranoside (MU-GlcNAc), and 4- m…	-7.24005	2.09e-06	4.35e-05
AT4G01100	O04619	8.01085	1.26338e-06	0.000139847	Q9C554	AT1G69530	EXPA1	Expansin-A1; Member of Alpha-Expansin Gene Family. Naming convention from the Expansin Working Group (Kende et al, Plant Mol Bio). Involved in the formation of nematode-induced syncytia in roots of Arabidopsis thaliana	-1.29577	0.00500902	0.0193506
AT4G03110	Q8LFS6	6.58752	1.9856e-17	2.85728e-14	Q9S7Z8	AT1G70940	PIN3	Auxin efflux carrier family protein; A regulator of auxin efflux and involved in differential growth. PIN3 is expressed in gravity-sensing tissues, with PIN3 protein accumulating predominantly at the lateral cell surface. PIN3 localizes to the plasma membrane and to vesicles. In roots, PIN3 is expressed without pronounced polarity in tiers two and three of the columella cells, at the basal side o…	6.01251	0.0165907	0.047896
AT4G08870	Q9ZPF5	0.816098	0.00140948	0.0309655	Q56Z59	AT1G72160	AT1G72160	Sec14p-like phosphatidylinositol transfer family protein; Carrier protein that may be involved in membrane- trafficking events associated with cell plate formation during cytokinesis. Binds to some hydrophobic molecules such as phosphoinositides and promotes their transfer between the different cellular sites (By similarity)	-1.66626	0.0101585	0.0329926
AT1G13190	O49562	-1.60376	0.000359772	0.0120398	Q9SGE9	AT1G72550	AT1G72550	Phenylalanine--tRNA ligase beta subunit, cytoplasmic; tRNA synthetase beta subunit family protein; Its function is described as phenylalanine-tRNA ligase activity, RNA binding, magnesium ion binding, nucleotide binding, ATP binding; Involved in phenylalanyl-tRNA aminoacylation, translation; Located in phenylalanine-tRNA ligase complex, cytoplasm; Expressed in 23 plant structures; Expressed during…	-1.03645	1.99e-05	0.000242387
AT4G17090	-	-0.625295	4.41361e-11	1.5878e-08	Q8H0W0	AT1G73060	LPA3	Involved in assisting chlorophyll a binding protein psbC assembly within photosystem II (PSII). Works cooperatively with LPA2.	-1.13664	1.02e-08	6.81e-07
AT4G21210	-	-0.561476	0.0015951	0.0334706	Q8RXD5	AT4G14160	AT4G14160	Sec23/Sec24 protein transport family protein; Its function is described as transporter activity, zinc ion binding; Involved in intracellular protein transport, transport, ER to Golgi vesicle-mediated transport; Located in COPII vesicle coat; Expressed in 24 plant structures; Expressed during 13 growth stages; Contains the following InterPro domains: Sec23/Sec24, helical domain (InterPro:IPR006900…	-1.85123	1.23e-06	3.04e-05
AT4G13615	-	-0.924292	0.000475443	0.0150365	-	AT1G73260	KTI1	Exhibits Kunitz trypsin protease inhibitor activity . Involved in modulating programmed cell death (PCD) in plant-pathogen interactions . Can inhibit both serine proteases and cysteine proteases . May be involved in the modulation of the proteases that participate in the hydrolysis of dietary proteins in the gut of spider mites	8.86364	1.79e-05	0.000224078
AT4G22240	O49629	0.774369	7.48376e-07	8.97428e-05	Q9C9C5	AT1G74050	AT1G74050	Ribosomal protein L6 family protein; Its function is described as structural constituent of ribosome; Involved in translation; Located in ribosome, cytosolic large ribosomal subunit, intracellular, plasma membrane, membrane; Expressed in leaf; Contains the following InterPro domains: Ribosomal protein L6, N-terminal (InterPro:IPR005568), Ribosomal protein L6E (InterPro:IPR000915); BEST Arabidopsi…	-1.05376	0.00281017	0.0123698
AT4G23430	A2RVM0	1.28863	0.00022399	0.00837199	Q9M8D3	AT1G74260	PUR4	Probable phosphoribosylformylglycinamidine synthase, chloroplastic/mitochondrial; Essential to the male gametophyte development. Phosphoribosylformylglycinamidine synthase involved in the purines biosynthetic pathway. Catalyzes the ATP-dependent conversion of formylglycinamide ribonucleotide (FGAR) and glutamine to yield formylglycinamidine ribonucleotide (FGAM) and glutamate	-1.1684	1.15e-11	2.61e-09
AT4G23600	Q9SUR6	1.15685	0.000232064	0.00856256	Q9SFX3	AT1G76400	AT1G76400	Dolichyl-diphosphooligosaccharide--protein glycosyltransferase subunit 1A; Essential subunit of the N-oligosaccharyl transferase (OST) complex which catalyzes the transfer of a high mannose oligosaccharide from a lipid-linked oligosaccharide donor to an asparagine residue within an Asn-X-Ser/Thr consensus motif in nascent polypeptide chains	-1.34599	0.000105838	0.000913945
AT3G12670	Q9C5M8	4.3474	0.000558902	0.0165827	Q9FPG2	AT2G36580	AT2G36580	Pyruvate kinase family protein; Its function is described as pyruvate kinase activity, potassium ion binding, magnesium ion binding, catalytic activity; Involved in glycolysis; Located in plasma membrane; Expressed in guard cell; Contains the following InterPro domains: Pyruvate/Phosphoenolpyruvate kinase, catalytic core (InterPro:IPR015813), Pyruvate kinase, alpha/beta (InterPro:IPR015794), Pyru…	-2.10753	0.00512043	0.0196261
AT4G24780	-	-0.86665	8.12489e-05	0.00422331	-	AT1G76405	AT1G76405	Outer envelope pore protein 21B, chloroplastic; Voltage-dependent rectifying anion channel that facilitates the translocation between chloroplast and cytoplasm of phosphorylated carbohydrates such as triosephosphate, 3- phosphoglycerate and inorganic phosphate (Pi) depending of ATP to triosephosphate ratio in the plastidial intermembrane space; in high triosephosphate/ATP conditions (e.g. photosy…	1.10481	0.00814784	0.0275918
AT4G25450	-	1.16034	0.00058104	0.0170636	Q8L831	AT1G79690	NUDT3	Nudix hydrolase homolog 3; Probably mediates the hydrolysis of some nucleoside diphosphate derivatives	-1.18886	6.11e-08	3.04e-06
AT4G30810	Q949Q7	-1.79904	0.00179906	0.0357082	Q8VZM1	AT1G80410	EMB2753	Auxiliary subunit of the NatA N-alpha-acetyltransferase complex. Required for male gametocyte development, embryogenesis, suspensor development and the formation of the quiescent center (QC) in the root meristem . Involved in plant immunity through the regulation of SNC1 stability . Required for embryo development .	-1.37216	0.00141226	0.00712436
AT4G30950	P46312	1.71392	0.000603503	0.017104	P60040	AT1G03220	AT1G03220	Eukaryotic aspartyl protease family protein; Its function is described as aspartic-type endopeptidase activity; Involved in response to salt stress; Located in cell wall, plasma membrane, membrane, plant-type cell wall; Expressed in 6 plant structures; Contains the following InterPro domains: Peptidase aspartic (InterPro:IPR021109), Peptidase aspartic, catalytic (InterPro:IPR009007), Peptidase A1…	-2.09497	0.000582595	0.00354141
AT4G31985	P51424	-1.10331	0.000307776	0.0106721	-	AT2G01250	AT2G01250	Ribosomal protein L30/L7 family protein; Its function is described as structural constituent of ribosome, transcription regulator activity; Involved in translation; Located in 8 components; Expressed in 27 plant structures; Expressed during 14 growth stages; Contains the following InterPro domains: Ribosomal protein L30, N-terminal (InterPro:IPR012988), Ribosomal protein L7, eukaryotic (InterPro:…	-1.09582	0.00364858	0.0152434
AT4G33760	-	-0.516166	0.00235831	0.0426869	Q39221	AT5G35970	AT5G35970	P-loop containing nucleoside triphosphate hydrolases superfamily protein; Its function is described as hydrolase activity, DNA binding, ATP binding; Involved in biological_process unknown; Located in chloroplast, chloroplast envelope; Expressed in 22 plant structures; Expressed during 13 growth stages; Contains the following InterPro domains: Restriction endonuclease, type I, R subunit/Type III, …	-1.77754	3.26e-05	0.000352175
AT4G39800	P42801	-0.529373	0.00211639	0.038796	Q9ZUA0	AT2G01470	STL2P	Sec12p-like protein (GTP exchange protein) that functionally complements yeast sec12 null mutant. Protein is localized to the ER	-2.0187	0.0040506	0.0164717
AT2G15860	Q8GTR4	-7.3465	0.000866407	0.0224641	-	AT2G01720	AT2G01720	Dolichyl-diphosphooligosaccharide--protein glycosyltransferase subunit 1B; Essential subunit of the N-oligosaccharyl transferase (OST) complex which catalyzes the transfer of a high mannose oligosaccharide from a lipid-linked oligosaccharide donor to an asparagine residue within an Asn-X-Ser/Thr consensus motif in nascent polypeptide chains	1.59964	0.0037187	0.0154429
AT1G78915	Q9LXA8	-0.682699	0.000958576	0.0241998	-	AT2G02500	ISPD	2-C-methyl-D-erythritol 4-phosphate cytidylyltransferase, chloroplastic; Enzyme of the plastid non-mevalonate pathway for isoprenoid biosynthesis that catalyzes the formation of 4- diphosphocytidyl-2-C-methyl-D-erythritol from CTP and 2-C-methyl- D-erythritol 4-phosphate (MEP). Is essential for chloroplast development and required for pigments and gibberellins biosynthesis	1.03619	0.00523907	0.0199765
AT5G04360	-	-1.09439	0.00303704	0.0499546	P69834	AT3G53180	NodGS	Glutamate-ammonia ligases;catalytics;glutamate-ammonia ligases; Its function is described as glutamate-ammonia ligase activity, catalytic activity; Involved in nitrogen compound metabolic process, N-terminal protein myristoylation, nitrogen fixation, metabolic process, glutamine biosynthetic process; Expressed in 23 plant structures; Expressed during 13 growth stages; Contains the following Inter…	-1.68978	1.06e-07	4.31e-06
AT5G07470	-	0.906287	0.00108598	0.0262644	Q8L5Y6	AT2G02560	CAND1	Arabidopsis thaliana homolog of human CAND1 (cullin-associated and neddylation-dissociated). Putative similarity to TBP-interacting protein TIP120. Ubiquitously expressed in plant tissues throughout development. T-DNA insertion mutant plants were completely sterile and resistant to sirtinol and auxin, but not to gibberellins or brassinolide. Displayed developmental phenotypes similar to those of …	-6.38162	0.00020881	0.00157601
AT5G10560	-	-0.914037	0.00160491	0.0334706	Q9ZQ91	AT2G03550	AT2G03550	alpha/beta-Hydrolases superfamily protein; Carboxylesterase acting on esters with varying acyl chain length	-5.87475	0.0154373	0.0453693
AT1G23130	-	1.90851	0.00124015	0.0287835	Q9SJD4	AT2G04350	LACS8	AMP-dependent synthetase and ligase family protein; Activation of long-chain fatty acids for both synthesis of cellular lipids, and degradation via beta-oxidation. Preferentially uses palmitate, palmitoleate, oleate and linoleate; Belongs to the ATP-dependent AMP-binding enzyme family	-5.23065	1.84e-06	4.03e-05
AT5G13650	F4K410	-0.673559	9.20294e-05	0.00455802	F4IFC5	AT1G04080	PRP39	Tetratricopeptide repeat (TPR)-like superfamily protein; PRP39; Involved in regulation of timing of transition from vegetative to reproductive phase; Located in intracellular; Expressed in 28 plant structures; Expressed during 13 growth stages; Contains the following InterPro domains: RNA-processing protein, HAT helix (InterPro:IPR003107); BEST Arabidopsis thaliana protein match is: Tetratricopep…	-2.86103	8.57e-08	3.7e-06
AT1G48110	Q9S7E4	-7.24703	0.00138465	0.0308917	-	AT2G04842	EMB2761	threonyl-tRNA synthetase, putative / threonine--tRNA ligase, putative; Encodes a dual localized threonyl-tRNA synthetase found both in the mitochondrion and the chloroplast. Plants mutated in this gene terminate as embryos in the globular stage	-1.40355	1.41e-07	5.5e-06
AT5G14780	-	0.673103	2.1912e-08	4.50449e-06	Q9ZUF6	AT2G05920	AT2G05920	Subtilisin-like protease SBT1.8; Subtilase family protein; Its function is described as identical protein binding, serine-type endopeptidase activity; Involved in proteolysis, negative regulation of catalytic activity; Located in cell wall, plant-type cell wall; Expressed in 22 plant structures; Expressed during 13 growth stages; Contains the following InterPro domains: Protease-associated PA (In…	-2.98626	0.00148573	0.00744386
AT1G22630	-	-2.48089	0.00140285	0.0309655	Q24JN5	AT2G17720	P4H5	Catalyzes the post-translational formation of 4- hydroxyproline in -Xaa-Pro-Gly- sequences in proline-rich peptide sequences of plant glycoproteins and other proteins. Hydroxyprolines are important constituent of many plant cell wall glycoproteins such as extensins, hydroxyproline-rich glycoproteins, lectins and arabinogalactan proteins. Possesses high affinity for leucine-rich repeat and proline…	-1.37467	0.00736987	0.0255466
AT5G19940	Q941D3	-0.719891	4.90158e-06	0.000427477	Q9SIL6	AT2G20530	PHB6	Prohibitin-6, mitochondrial; Prohibitin probably acts as a holdase/unfoldase for the stabilization of newly synthesized mitochondrial proteins	-1.18039	8.78e-05	0.000790839
AT3G63160	Q9FNF2	0.671048	0.00146605	0.0314873	Q9ZWT1	AT2G20860	At2g20860	Lipoyl synthase, mitochondrial; Catalyzes the radical-mediated insertion of two sulfur atoms into the C-6 and C-8 positions of the octanoyl moiety bound to the lipoyl domains of lipoate-dependent enzymes, thereby converting the octanoylated domains into lipoylated derivatives; Belongs to the radical SAM superfamily. Lipoyl synthase family	-8.95803	2.31e-07	7.99e-06
AT5G24300	-	-0.592652	0.000315037	0.0107938	Q9SJU9	AT3G08943	AT3G08943	ARM repeat superfamily protein; Its function is described as protein transporter activity, binding; Involved in intracellular protein transport; Contains the following InterPro domains: HEAT (InterPro:IPR000357), Importin-beta, N-terminal (InterPro:IPR001494), Armadillo-like helical (InterPro:IPR011989), Armadillo-type fold (InterPro:IPR016024); BEST Arabidopsis thaliana protein match is: ARM rep…	-2.39685	1.73e-06	3.87e-05
AT5G65840	-	-0.610345	0.00153936	0.0326834	-	AT2G21280	SULA	Epimerase family protein SDR39U1 homolog, chloroplastic; A nuclear-encoded, plastid-targeted protein (AtSulA) whose overexpression causes severe yet stochastic plastid (shown in chloroplasts and leucoplasts) division defects. The protein does not appear to interact with either AtFtsZ proteins when studied in a yeast two-hybrid system	-1.70009	0.00489395	0.0190313
AT5G24780	O49195	2.15489	0.000658172	0.0180402	Q9SIE1	AT2G22250	AAT	Bifunctional aspartate aminotransferase and glutamate/aspartate-prephenate aminotransferase; Prokaryotic-type aspartate aminotransferase. Has also a prenate transaminase activity. Involved in the aromatic amino acids biosynthesis pathway via the arogenate route. Required for the transamination of prephenate into arogenate. Required for early development of the embryo	-2.0553	4.69e-06	8.06e-05
AT5G37720	Q6NQ72	-3.67446	3.28851e-11	1.35205e-08	O82230	AT1G48110	ECT7	Evolutionarily conserved C-terminal region 7 (ECT7); Its function is described as molecular_function unknown; Involved in biological_process unknown; Located in cellular_component unknown; Expressed in 24 plant structures; Expressed during 15 growth stages; Contains the following InterPro domains: YTH domain (InterPro:IPR007275); BEST Arabidopsis thaliana protein match is: evolutionarily conserve…	-7.20926	0.00146683	0.00737435
AT2G47640	Q9FJI5	-0.892046	0.00174128	0.0352915	-	AT2G24020	AT2G24020	Participates with ALB4 in thylakoid protein targeting. May function with specific subset of thylakoidal proteins . Binds to DNA and alters its conformation. May be involved in regulation of gene expression, nucleoid organization and DNA protection (By similarity)	1.91722	3.46e-10	4.06e-08
AT5G40760	-	0.975147	0.000307704	0.0106721	-	AT3G56010	AT3G56010	Uncharacterized protein F27K19_190; Unknown protein; Its function is described as molecular_function unknown; Involved in biological_process unknown; Located in chloroplast thylakoid membrane; Expressed in 22 plant structures; Expressed during 13 growth stages; Has 25 Blast hits to 25 proteins in 12 species: Archae - 0; Bacteria - 0; Metazoa - 0; Fungi - 0; Plants - 25; Viruses - 0; Other Eukaryo…	-2.44323	0.00957442	0.0313733
AT5G43060	-	-0.565928	2.08895e-05	0.00139814	-	AT3G28220	AT3G28220	TRAF-like family protein; Its function is described as molecular_function unknown; Involved in response to salt stress; Located in vacuole, chloroplast envelope; Expressed in 19 plant structures; Expressed during 13 growth stages; Contains the following InterPro domains: TRAF-like (InterPro:IPR008974), MATH (InterPro:IPR002083); BEST Arabidopsis thaliana protein match is: TRAF-like family protein…	-3.16711	2.17e-05	0.000259298
AT1G68300	-	-6.5216	0.0020375	0.0380775	O80988	AT2G26080	GLDP2	Glycine dehydrogenase (decarboxylating) 2, mitochondrial; The glycine decarboxylase (GDC) or glycine cleavage system catalyzes the degradation of glycine. The P protein binds the alpha-amino group of glycine through its pyridoxal phosphate cofactor; CO(2) is released and the remaining methylamine moiety is then transferred to the lipoamide cofactor of the H protein (By similarity)	1.94941	0.000186706	0.00142752
AT5G45930	-	-0.811086	0.00154446	0.0326834	P59230	AT2G27530	PGY1	Encodes ribosomal protein L10aP. Identified in a screen for enhancers of as1. as1/pgy double mutants show defects in leaf vascular patterning and adaxial cell fate. Double mutant analysis indicates pgy genes function in the same pathway as REV, KAN1 and KAN2	-1.2313	0.000931378	0.00512083
AT5G47700	-	0.627284	0.00207258	0.0382364	Q8LBP4	AT5G54750	AT5G54750	Trafficking protein particle complex subunit; May play a role in vesicular transport from endoplasmic reticulum to Golgi	-1.79019	0.000533731	0.00332703
AT5G38980	-	-0.541538	0.00220092	0.0400902	Q9SKC5	AT5G57345	AT5G57345	Unknown protein; Has 30201 Blast hits to 17322 proteins in 780 species: Archae - 12; Bacteria - 1396; Metazoa - 17338; Fungi - 3422; Plants - 5037; Viruses - 0; Other Eukaryotes - 2996 (source: NCBI BLink)	-1.78021	0.000107586	0.000918234
AT5G48760	-	0.956876	0.00307226	0.0499546	-	AT2G28800	ALB3	Inner membrane protein ALBINO3, chloroplastic; Required for the insertion of some light harvesting chlorophyll-binding proteins (LHCP) into the chloroplast thylakoid membrane. Required for the insertion of LHCB1, LHCB4.1 and LHCB5 proteins into thylakoid membrane, while it is not required for insertion of proteins PsbX, PsbW and PsbY	-1.91131	1.16e-06	2.93e-05
AT5G53400	-	-3.35984	7.3115e-10	2.10425e-07	-	AT2G31750	UGT74D1	UDP-glucosyl transferase 74D1; Glucosyltransferase that glucosylates jasmonate (JA) and JA derivatives. Also active on indole-3-acetic acid (IAA), 4- coumrate, cinnamate and caffeate	-1.6728	0.000443079	0.00285908
AT5G64570	-	-8.97681	4.53694e-22	1.30573e-18	P47192	AT2G33120	HAT24	Vesicle-associated membrane protein 722; Involved in the targeting and/or fusion of transport vesicles to their target membrane; Belongs to the synaptobrevin family	-1.25651	0.000779395	0.00445195
AT5G65730	-	-7.01107	5.19633e-07	6.79774e-05	Q9ZVH7	AT2G34040	AT2G34040	Apoptosis inhibitory protein 5 (API5); Its function is described as binding; Involved in anti-apoptosis; Located in cellular_component unknown; Expressed in 22 plant structures; Expressed during 13 growth stages; Contains the following InterPro domains: Apoptosis inhibitory 5 (InterPro:IPR008383), Armadillo-type fold (InterPro:IPR016024); BEST Arabidopsis thaliana protein match is: Apoptosis inhi…	-5.24968	6.7e-07	1.93e-05
AT1G14940	-	-0.513093	0.00283592	0.0477748	Q9ZVI9	AT3G59870	AT3G59870	Uncharacterized protein F24G16.140; Unknown protein; Its function is described as molecular_function unknown; Involved in biological_process unknown; Located in chloroplast; Expressed in 23 plant structures; Expressed during 13 growth stages; BEST Arabidopsis thaliana protein match is: unknown protein (TAIR:AT2G43945.1); Has 292 Blast hits to 292 proteins in 84 species: Archae - 0; Bacteria - 122…	-1.72712	0.00634948	0.0229865
AT1G13730	-	-2.70436	0.00289358	0.048417	-	AT2G38550	AT2G38550	May be involved in free fatty acids export from the plastids.	-2.07506	1.19e-05	0.000164985
AT5G66510	-	-0.890145	6.27774e-07	7.85536e-05	O23722	AT2G38670	PECT1	Phosphorylethanolamine cytidylyltransferase 1; Plays an important role in the biosynthesis of the phospholipid phosphatidylethanolamine. Catalyzes the formation of CDP-ethanolamine. Essential for early embryonic development; Belongs to the cytidylyltransferase family	-1.53048	0.000341632	0.00230582
ATCG00130	-	0.587407	0.000530612	0.0162635	-	AT2G38700	MVD1	Performs the first committed step in the biosynthesis of isoprene-containing compounds such as sterols and terpenoids . Is specific for (R)-5- diphosphomevalonate (MVAPP). The catalytic efficiency with (R)-5- phosphomevalonate (MVAP) as substrate is 10000-fold lower than for MVAPP . Can complement a yeast mutant defective in MVD activity	-2.25817	0.0011276	0.00598359
					Q9ZV07	AT2G39010	PIP2E	Plasma membrane intrinsic protein 2E; Aquaporins facilitate the transport of water and small neutral solutes across cell membranes; Belongs to the MIP/aquaporin (TC 1.A.8) family. PIP (TC 1.A.8.11) subfamily	-2.74385	0.0001212	0.00100521
					Q9SIZ2	AT2G40290	AT2G40290	Functions in the early steps of protein synthesis by forming a ternary complex with GTP and initiator tRNA. This complex binds to a 40S ribosomal subunit, followed by mRNA binding to form a 43S pre- initiation complex. Junction of the 60S ribosomal subunit to form the 80S initiation complex is preceded by hydrolysis of the GTP bound to eIF-2 and release of an eIF-2-GDP binary complex. In order fo…	-1.17287	2.28e-05	0.000266104
					Q9T0P4	AT2G41220	GLU2	Ferredoxin-dependent glutamate synthase 2, chloroplastic; May play a role in primary nitrogen assimilation in roots. Could supply a constitutive level of glutamate to maintain a basal level of protein synthesis	-1.09803	3.38e-05	0.000361772
					P49688	AT2G41840	AT2G41840	Ribosomal protein S5 family protein; Its function is described as structural constituent of ribosome; Involved in translation; Located in cytosolic small ribosomal subunit, cytosolic ribosome, nucleolus, membrane; Expressed in 26 plant structures; Expressed during 13 growth stages; Contains the following InterPro domains: Ribosomal protein S5, eukaryotic/archaeal (InterPro:IPR005711), Ribosomal p…	-1.41681	0.000134325	0.00108944
					Q9SJI7	AT2G42690	AT2G42690	alpha/beta-Hydrolases superfamily protein; Acylhydrolase that catalyzes the hydrolysis of phosphatidylcholine (PC) at the sn-1 position. High activity toward PC, medium activity toward monogalactosyldiacylglycerol (MGDG) and low activity toward triacylglycerol (TAG). Confers sensitivity to UV-B radiation probably by deesterifying membrane phospholipids	-1.42813	0.00215609	0.0100004
					Q9SJH7	AT2G42790	CSY3	Citrate synthase 3, peroxisomal; Peroxisomal citrate synthase required for the fatty acid respiration in seedlings, citrate being exported from peroxisomes into mitochondria during respiration of triacylglycerol (TAG). Indeed, complete respiration requires the transfer of carbon in the form of citrate from the peroxisome to the mitochondria	-3.6726	1.74e-05	0.000220804
					Q680A5	AT2G42910	AT2G42910	Phosphoribosyltransferase family protein; Its function is described as magnesium ion binding, ribose phosphate diphosphokinase activity; Involved in nucleotide biosynthetic process, nucleoside metabolic process; Located in plasma membrane, cytoplasm; Expressed in 24 plant structures; Expressed during 14 growth stages; Contains the following InterPro domains: Phosphoribosyltransferase (InterPro:IP…	-2.09259	7.19e-05	0.000674197
					Q9ZW84	AT2G43100	IPMI2	Catalyzes the isomerization between 2-isopropylmalate and 3- isopropylmalate, via the formation of 2-isopropylmaleate (Probable). Functions redundantly with LEUD2 in the methionine chain elongation pathway of aliphatic glucosinolate formation (PubMed:19597944, PubMed:20663849). ECO:0000269|PubMed:20663849, ECO:0000305|PubMed:19597944,	1.297	0.00428095	0.0170765
					P60039	AT2G44120	AT2G44120	Ribosomal protein L30/L7 family protein; Its function is described as structural constituent of ribosome, transcription regulator activity; Involved in translation; Located in 7 components; Expressed in 22 plant structures; Expressed during 13 growth stages; Contains the following InterPro domains: Ribosomal protein L30, N-terminal (InterPro:IPR012988), Ribosomal protein L30p/L7e, conserved regio…	-1.22584	0.00808041	0.0274584
					O80501	AT1G32160	AT1G32160	Protein of unknown function (DUF760); Its function is described as molecular_function unknown; Involved in biological_process unknown; Located in chloroplast; Expressed in 22 plant structures; Expressed during 13 growth stages; Contains the following InterPro domains: Protein of unknown function DUF760 (InterPro:IPR008479); BEST Arabidopsis thaliana protein match is: Protein of unknown function (…	-1.55472	2.7e-05	0.000307428
					-	AT2G44610	RAB6A	Ras-related small GTP-binding family protein; Protein transport. Regulator of membrane traffic from the Golgi apparatus towards the endoplasmic reticulum (ER). Binds GTP and GDP and possesses intrinsic GTPase activity (By similarity); Belongs to the small GTPase superfamily. Rab family	-2.5826	0.00341777	0.0144841
					P55217	AT3G01120	MTO1	Catalyzes the first committed step of methionine (Met) biosynthesis. Catalyzes the formation of L-cystathionine from homoserine esters and L-cysteine, via a gamma-replacement reaction. Substrate preference for cystathionine synthesis is O-phospho-L- homoserine (OPH) > O(4)-succinyl-L-homoserine (OSH) >> O-acetyl-L- homoserine (OAH). Is able, at extremely low rate, to catalyze a gamma- elimination…	-1.35044	0.00152773	0.00761533
					O82628	AT3G01390	VMA10	Catalytic subunit of the peripheral V1 complex of vacuolar ATPase (V-ATPase). V-ATPase is responsible for acidifying a variety of intracellular compartments in eukaryotic cells	1.35138	6.06e-07	1.78e-05
					Q9M879	AT3G02630	AT3G02630	Plant stearoyl-acyl-carrier-protein desaturase family protein; Converts stearoyl-ACP to oleoyl-ACP by introduction of a cis double bond between carbons 9 and 10 of the acyl chain; Belongs to the fatty acid desaturase type 2 family	-2.6684	4.52e-25	4.43e-22
					F4IYF8	AT3G02760	AT3G02760	Class II aaRS and biotin synthetases superfamily protein; Its function is described as histidine-tRNA ligase activity, aminoacyl-tRNA ligase activity, nucleotide binding, ATP binding; Involved in histidyl-tRNA aminoacylation, translation, tRNA aminoacylation for protein translation; Located in chloroplast, cytoplasm; Expressed in 22 plant structures; Expressed during 13 growth stages; Contains th…	-1.08217	9.78e-05	0.000851846
					Q9M8S8	AT3G02870	VTC4	Inositol monophosphatase family protein; Phosphatase acting on L-galactose 1-phosphate (L-Gal 1- P), D-myoinositol 3-phosphate (D-Ins 3-P) and D-myoinositol 1- phosphate (D-Ins 1-P). Can also use beta-glycerophosphate (glycerol 2-P) and, to a lesser extent, D-galactose 1-phosphate (D-Gal 1-P), alpha-D-glucose 1-phosphate (a-D-Glc 1-P), D-manitol 1-phosphate and adenosine 2'-monophosphate as subst…	-1.00591	0.000290043	0.00202273
					Q9M9M6	AT3G03070	AT3G03070	NADH dehydrogenase [ubiquinone] iron-sulfur protein 6, mitochondrial; Accessory subunit of the mitochondrial membrane respiratory chain NADH dehydrogenase (Complex I), that is believed not to be involved in catalysis. Complex I functions in the transfer of electrons from NADH to the respiratory chain. The immediate electron acceptor for the enzyme is believed to be ubiquinone (By similarity)	1.71629	0.00410152	0.0166097
					Q94K05	AT3G03960	AT3G03960	Molecular chaperone; assists the folding of proteins upon ATP hydrolysis. Known to play a role, in vitro, in the folding of actin and tubulin. Contributes to stem cell maintenance through its impact on transcription factors trafficking through plasmodesmata . Probably involved in refolding translocated, partially unfolded proteins, including viral movement proteins	-1.08442	6.69e-10	7.02e-08
					Q9MAB3	AT3G05060	AT3G05060	NOP56-like pre RNA processing ribonucleoprotein; SAR DNA-binding protein, putative, strong similarity to SAR DNA-binding protein-1 (Pisum sativum) GI:3132696; contains Pfam profile PF01798: Putative snoRNA binding domain; encodes NOP58-like protein	-2.22091	0.0121175	0.0376079
					Q93Y07	AT3G06510	SFR2	Galactolipid galactosyltransferase SFR2, chloroplastic; Glycosyl hydrolase family protein acting primarily as a highly specific galactosyltransferase. Synthesizes digalactosyldiacylglycerol from monogalactosyldiacylglycerol in the absence of UDP-galactose in vitro. Hydrolyzes o- and p-nitrophenyl beta-D- glucoside in vitro. Plays a role in freezing tolerance. May play a role in chloroplast protec…	-1.76152	0.0168643	0.0485428
					Q9C522	AT3G06650	ACLB-1	ATP-citrate synthase beta chain protein 1; ATP citrate-lyase is the primary enzyme responsible for the synthesis of cytosolic acetyl-CoA, used for the elongation of fatty acids and biosynthesis of isoprenoids, flavonoids and malonated derivatives. May supply substrate to the cytosolic acetyl-CoA carboxylase, which generates the malonyl-CoA used for the synthesis of a multitude of compounds, inclu…	-3.05252	0.00067707	0.0039442
					Q39033	AT3G08510	PLC2	Phosphoinositide phospholipase C 2; The production of the second messenger molecules diacylglycerol (DAG) and inositol 1,4,5-trisphosphate (IP3) is mediated by activated phosphatidylinositol-specific phospholipase C enzymes. At physiological calcium concentration, the preferred substrate is phosphatidylinositol 4,5-bisphosphate versus phosphatidylinositol	-1.16916	0.0132489	0.0401431
					Q0WLB5	AT3G08530	AT3G08530	Clathrin heavy chain 2; Clathrin is the major protein of the polyhedral coat of coated pits and vesicles (By similarity). Mediates endocytosis and is required for a correct polar distribution of PIN auxin transporters	-1.25184	0.00362754	0.0151932
					Q9SR92	AT3G08920	AT3G08920	Rhodanese/Cell cycle control phosphatase superfamily protein; Its function is described as molecular_function unknown; Involved in biological_process unknown; Located in chloroplast; Expressed in 21 plant structures; Expressed during 13 growth stages; Contains the following InterPro domains: Rhodanese-like (InterPro:IPR001763); BEST Arabidopsis thaliana protein match is: Rhodanese/Cell cycle cont…	-8.36975	1.62e-06	3.77e-05
					Q9SR33	AT3G09300	ORP3B	OSBP(oxysterol binding protein)-related protein 3B; May be involved in the transport of sterols	1.71911	0.00769535	0.0265183
					Q9SS48	AT3G10370	SDP6	Mitochondrial FAD-dependent glycerol-3-phosphate dehydrogenase. possibly involved in storage lipid catabolism and glycerol assimilation, and in glycerol-3-phosphate shuttle which transports reducing power from cytosol to mitochondrion	-5.87884	0.000620699	0.00371875
					Q9LHI0	AT1G04040	AT1G04040	HAD superfamily, subfamily IIIB acid phosphatase ; Its function is described as acid phosphatase activity; Involved in biological_process unknown; Located in cell wall, plasma membrane, vacuole, plant-type cell wall; Expressed in 19 plant structures; Expressed during 9 growth stages; Contains the following InterPro domains: Acid phosphatase (Class B) (InterPro:IPR005519), Vegetative storage prote…	-1.44453	8.86e-06	0.000133334
					-	AT3G12260	AT3G12260	NADH dehydrogenase [ubiquinone] 1 alpha subcomplex subunit 6; Accessory subunit of the mitochondrial membrane respiratory chain NADH dehydrogenase (Complex I), that is believed to be not involved in catalysis. Complex I functions in the transfer of electrons from NADH to the respiratory chain. The immediate electron acceptor for the enzyme is believed to be ubiquinone (By similarity)	2.58341	4.42e-10	4.8e-08
					-	AT4G31880	AT4G31880	Uncharacterized protein At4g31880; Located in cytosol, chloroplast; Expressed in 24 plant structures; Expressed during 14 growth stages; BEST Arabidopsis thaliana protein match is: Tudor/PWWP/MBT superfamily protein (TAIR:AT1G15940.1); Has 137162 Blast hits to 70781 proteins in 2973 species: Archae - 289; Bacteria - 24182; Metazoa - 56725; Fungi - 20130; Plants - 6559; Viruses - 758; Other Eukary…	-1.43549	0.0127748	0.0391857
					-	AT4G08280	AT4G08280	Thioredoxin superfamily protein; Its function is described as molecular_function unknown; Involved in biological_process unknown; Located in chloroplast; Expressed in 22 plant structures; Expressed during 13 growth stages; Contains the following InterPro domains: Glutaredoxin like (InterPro:IPR008554), Thioredoxin fold (InterPro:IPR012335), Thioredoxin-like fold (InterPro:IPR012336); Has 30201 Bl…	-1.43394	0.0109368	0.0349407
					Q9LHA8	AT3G12580	HSP70	Probable mediator of RNA polymerase II transcription subunit 37c; Component of the Mediator complex, a coactivator involved in the regulated transcription of nearly all RNA polymerase II-dependent genes. Mediator functions as a bridge to convey information from gene-specific regulatory proteins to the basal RNA polymerase II transcription machinery. The Mediator complex, having a compact conforma…	1.14719	0.00629456	0.022844
					Q9LTT8	AT3G13300	VCS	Transducin/WD40 repeat-like superfamily protein; Encodes VCS (VARICOSE). Involved in mRNA decapping. VCS forms a mRNA decapping complex with DCP1 (At1g08370) and DCP2 (At5g13570). Unlike DCP2, VCS itself does not have mRNA decapping activity in vitro. DCP1, DCP2 and VCS colocalize in cytoplasmic loci, which are putative Arabidopsis mRNA processing bodies. Null mutants of DCP1, DCP2, and VCS accum…	-1.26811	0.0106242	0.0342025
					Q9LJE2	AT4G38225	AT4G38225	Glycerol kinase; Unknown protein; Its function is described as molecular_function unknown; Involved in biological_process unknown; Located in chloroplast; Expressed in 21 plant structures; Expressed during 13 growth stages; Has 35333 Blast hits to 34131 proteins in 2444 species: Archae - 798; Bacteria - 22429; Metazoa - 974; Fungi - 991; Plants - 531; Viruses - 0; Other Eukaryotes - 9610 (source:…	-1.42553	8.81e-08	3.75e-06
					-	AT3G13490	OVA5	Catalyzes the specific attachment of an amino acid to its cognate tRNA in a 2 step reaction: the amino acid (AA) is first activated by ATP to form AA-AMP and then transferred to the acceptor end of the tRNA	-1.20138	0.00231322	0.0105624
					Q9SCW1	AT3G13750	BGAL1	Beta-galactosidase, glycosyl hydrolase family 35	-1.33636	0.00437049	0.0173168
					P93042	AT3G13870	RHD3	Root hair defective 3 GTP-binding protein (RHD3); Probable GTP-binding protein involved in cell wall expansion. Required for appropriate root and root hair cells enlargement. May inhibit vacuole enlargement during root hair cell expansion. Plays a role in cell wall biosynthesis and actin organization. Seems to act independently from auxin and ethylene pathways. May regulate membrane traffic from …	-1.48715	3.04e-05	0.000335632
					Q9LRS0	AT3G14415	GOX2	Aldolase-type TIM barrel family protein; Its function is described as glycolate oxidase activity, oxidoreductase activity, FMN binding, catalytic activity; Involved in oxidation reduction, metabolic process; Located in peroxisome; Expressed in guard cell, leaf; Contains the following InterPro domains: Aldolase-type TIM barrel (InterPro:IPR013785), FMN-dependent alpha-hydroxy acid dehydrogenase, a…	-1.04059	4.6e-05	0.000472645
					Q9LW15	AT3G15640	AT3G15640	Cytochrome c oxidase subunit 5b-1, mitochondrial; This protein is one of the nuclear-coded polypeptide chains of cytochrome c oxidase, the terminal oxidase in mitochondrial electron transport	1.02145	0.00310212	0.0134136
					Q8LBK6	AT3G15660	GRX4	Monothiol glutaredoxin-S15, mitochondrial; May only reduce GSH-thiol disulfides, but not protein disulfides. Participates probably to the maturation of iron-sulfur proteins and to the regulation of the redox state of the BOLA proteins; Belongs to the glutaredoxin family. CGFS subfamily	1.00169	0.000652141	0.00383705
					Q38882	AT1G51805	AT1G51805	Leucine-rich repeat protein kinase family protein; Its function is described as protein serine/threonine kinase activity, protein kinase activity, kinase activity, ATP binding; Involved in protein amino acid phosphorylation; Located in endomembrane system; Expressed in 20 plant structures; Expressed during 13 growth stages; Contains the following InterPro domains: Protein kinase, ATP binding site…	-1.40561	0.0120266	0.0373653
					-	AT3G15730	PLDALPHA1	Phospholipase D alpha 1; Hydrolyzes glycerol-phospholipids at the terminal phosphodiesteric bond to generate phosphatidic acids (PA). Plays an important role in various cellular processes, including phytohormone action and response to stress, characterized by acidification of the cell. Involved in wound induction of jasmonic acid. May be involved in membrane lipid remodeling. Probably involved in…	-1.7947	6.54e-08	3.15e-06
					Q8L828	AT3G15980	AT3G15980	Coatomer subunit beta'-3; The coatomer is a cytosolic protein complex that binds to dilysine motifs and reversibly associates with Golgi non- clathrin-coated vesicles, which further mediate biosynthetic protein transport from the ER, via the Golgi up to the trans Golgi network. Coatomer complex is required for budding from Golgi membranes, and is essential for the retrograde Golgi-to-ER transport…	-1.12887	0.00648678	0.0233111
					Q9LU21	AT3G16250	PnsB3	NDH shuttles electrons from NAD(P)H:plastoquinone, via FMN and iron-sulfur (Fe-S) centers, to quinones in the photosynthetic chain and possibly in a chloroplast respiratory chain. The immediate electron acceptor for the enzyme in this species is believed to be plastoquinone. Couples the redox reaction to proton translocation, and thus conserves the redox energy in a proton gradient	1.01875	2.06e-06	4.32e-05
					Q9LU14	AT3G16370	AT3G16370	GDSL-like Lipase/Acylhydrolase superfamily protein; Its function is described as hydrolase activity, acting on ester bonds, carboxylesterase activity; Involved in lipid metabolic process; Located in apoplast; Expressed in 22 plant structures; Expressed during 14 growth stages; Contains the following InterPro domains: Lipase, GDSL (InterPro:IPR001087); BEST Arabidopsis thaliana protein match is: G…	-1.78991	0.00339116	0.0144296
					Q9SDM9	AT3G16400	NSP1	Encodes a nitrile-specifier protein NSP1 responsible for constitutive and herbivore-induced simple nitrile formation in rosette leaves. NSP1 is one out of five (At3g16400/NSP1, At2g33070/NSP2, At3g16390/NSP3, At3g16410/NSP4 and At5g48180/NSP5) A. thaliana epithiospecifier protein (ESP) homologues that promote simple nitrile, but not epithionitrile or thiocyanate formation; Belongs to the jacalin …	-1.03608	4.9e-07	1.48e-05
					O04314	AT3G16420	PBP1	The PBP1(PYK10-binding protein 1) assists the PYK10 (beta-glucosidase complex) in its activity and may act like a molecular chaperone that facilitates the correct polymerization of PYK10, when tissues are damaged and subcellular structures are destroyed by pests	-1.17988	0.00183314	0.00879426
					Q9LK73	AT3G16520	UGT88A1	UDP-glucosyl transferase 88A1; Possesses low quercetin 3-O-glucosyltransferase, 7-O- glucosyltransferase, 3'-O-glucosyltransferase and 4'-O- glucosyltransferase activities in vitro	-1.84072	0.00181256	0.00872774
					Q9LUS7	AT3G16570	RALF23	Rapid alkalinization factor 23; Encodes RALF23, a member of a diversely expressed predicted peptide family showing sequence similarity to tobacco Rapid Alkalinization Factor (RALF), and is believed to play an essential role in the physiology of Arabidopsis. Consists of a single exon and is characterized by a conserved C-terminal motif and N-terminal signal peptide. RALF23 is significantly downreg…	-1.49301	5.39e-05	0.000534786
					Q949S9	AT3G18165	MOS4	Pre-mRNA-splicing factor SPF27 homolog; Encodes MOS4 (Modifier of snc1, 4), a nuclear protein homologous to human Breast Cancer-Amplified Sequence (BCAS2). MOS4 interacts with AtCDC5 and PRL1. All three proteins are essential for plant innate immunity	1.11266	0.0107491	0.0344535
					Q9LT75	AT3G19420	PTEN2A	Binds phosphatidic acid. Protein tyrosine phosphatase that exhibits also lipid phosphatase activity. Hydrolyzed poorly p- nitrophenyl phosphate (p-NPP). Can use PtdIns isomers as substrates. Removes efficiently phosphate from the D3 position of the inositol ring, less from the D4 position and not at all from the D5 position on monophosphorylated PtdIns isomers (PIPs). The presence of a phosphate …	-2.79939	0.00542193	0.0205139
					Q9LIK0	AT3G22960	PKP-ALPHA	Plastidial pyruvate kinase 1, chloroplastic; Encodes a chloroplast pyruvate kinase alpha subunit. Important for seed oil biosynthesis. Ubiquitously expressed, with significantly increased expression in maturing seeds	-1.19519	2.22e-06	4.56e-05
					O23290	AT3G23390	AT3G23390	Zinc-binding ribosomal protein family protein; Its function is described as structural constituent of ribosome; Involved in translation; Located in ribosome, cytosolic large ribosomal subunit; Expressed in 22 plant structures; Expressed during 13 growth stages; Contains the following InterPro domains: Ribosomal protein L44e (InterPro:IPR000552), Ribosomal protein, zinc-binding domain (InterPro:IP…	-1.14545	0.0113903	0.0359978
					Q38950	AT3G22120	CWLP	Cell wall-plasma membrane linker protein homolog (CWLP)	-1.34849	0.0108264	0.0346633
					Q41963	AT1G70770	AT1G70770	Protein of unknown function DUF2359, transmembrane; Its function is described as molecular_function unknown; Located in endoplasmic reticulum, nucleus; Expressed in 25 plant structures; Expressed during 15 growth stages; Contains the following InterPro domains: Protein of unknown function DUF2359, transmembrane (InterPro:IPR019308); BEST Arabidopsis thaliana protein match is: Protein of unknown f…	-1.34653	0.000244044	0.00176481
					-	AT3G25800	PP2AA2	Serine/threonine-protein phosphatase 2A 65 kDa regulatory subunit A beta isoform; The A subunit of protein phosphatase 2A serves as a scaffolding molecule to coordinate the assembly of the catalytic subunit and a variable regulatory B subunit. Involved during developmental process such as seedling and floral developments. Seems to act as a negative regulator of PP2A catalytic activity. Associates…	-2.10242	1.28e-05	0.000174766
					-	AT3G26520	TIP2	Tonoplast intrinsic protein 2; Water channel required to facilitate the transport of water across cell membrane. May be involved in the osmoregulation in plants under high osmotic stress such as under a high salt condition. Transports urea in yeast cells in a pH-independent manner. Transports H(2)O(2) in yeast cells	-1.282	0.00237668	0.0108018
					-	AT1G56110	NOP56	NOP56-like pre RNA processing ribonucleoprotein; NOP56-like protein	-1.34298	0.00589704	0.0217782
					P0DI78	AT3G28290	At3g28290	Protein of unknown function (DUF677); Encodes a protein with sequence similarity to integrins. Localized to the cytoplasm and plasma membrane. Expressed in all tissues assayed; Belongs to the UPF0496 family	-1.46423	0.000177008	0.00136726
					Q9LHB9	AT3G32980	AT3G32980	Peroxidase superfamily protein; Removal of H(2)O(2), oxidation of toxic reductants, biosynthesis and degradation of lignin, suberization, auxin catabolism, response to environmental stresses such as wounding, pathogen attack and oxidative stress. These functions might be dependent on each isozyme/isoform in each plant tissue	-5.091	0.00925613	0.0305006
					O48963	AT3G45780	PHOT1	Phototropin-1; Protein kinase that acts as a blue light photoreceptor in a signal-transduction pathway for photo-induced movements. Phosphorylates BLUS1, a kinase involved in stomatal opening. Required for blue light mediated mRNA destabilization. Mediates calcium spiking of extracellular origin in response to a low rate of blue light. Also mediates rapid membrane depolarization and growth inhibi…	-1.16743	1.04e-05	0.000147624
					Q9XGX9	AT3G46560	TIM9	Mitochondrial import inner membrane translocase subunit TIM9; Mitochondrial intermembrane chaperone that participates in the import and insertion of multi-pass transmembrane proteins into the mitochondrial inner membrane. May also be required for the transfer of beta-barrel precursors from the TOM complex to the sorting and assembly machinery (SAM complex) of the outer membrane. Acts as a chapero…	1.34903	0.000654317	0.00384215
					Q9SD76	AT3G46970	PHS2	Alpha-glucan phosphorylase 2, cytosolic; Phosphorylase is an important allosteric enzyme in carbohydrate metabolism. Enzymes from different sources differ in their regulatory mechanisms and in their natural substrates. However, all known phosphorylases share catalytic and structural properties (By similarity)	-1.3048	1.25e-10	1.67e-08
					Q9SU56	AT3G47930	GLDH	L-galactono-1,4-lactone dehydrogenase, mitochondrial; Involved in the biosynthesis of ascorbic acid. Required for the accumulation of respiratory complex I. Uses L-galactono- 1,4-lactone and L-gulono-1,4-lactone as substrates, but not D- galactono-1,4-lactone, D-gulono-1,4-lactone, L-mannono-1,4-lactone or D-galactonic acid. Also active with phenazine methosulfate and 1,4-benzoquinone as electron…	-1.88423	0.000287602	0.00201048
					Q8L785	AT3G48110	EDD1	Glycine--tRNA ligase, chloroplastic/mitochondrial 2; Catalyzes the attachment of glycine to tRNA(Gly). Is also able produce diadenosine tetraphosphate (Ap4A), a universal pleiotropic signaling molecule needed for cell regulation pathways, by direct condensation of 2 ATPs; Belongs to the class-II aminoacyl-tRNA synthetase family	-2.0558	3.34e-06	6.09e-05
					P16181	AT3G48930	EMB1080	Nucleic acid-binding, OB-fold-like protein; Embryo defective 1080 (EMB1080); Its function is described as structural constituent of ribosome; Involved in translation, embryo development ending in seed dormancy; Located in cytosolic small ribosomal subunit, cytosolic ribosome, cell wall, membrane; Expressed in 22 plant structures; Expressed during 13 growth stages; Contains the following InterPro …	-1.17325	0.000610662	0.00366647
					A2RVS6	AT3G49430	SR34a	Probably involved in intron recognition and spliceosome assembly	-2.57644	0.0031244	0.0134505
					Q39192	AT1G01320	AT1G01320	Tetratricopeptide repeat (TPR)-like superfamily protein; Its function is described as binding; Located in cellular_component unknown; Expressed in 24 plant structures; Expressed during 14 growth stages; Contains the following InterPro domains: Tetratricopeptide-like helical (InterPro:IPR011990), Tetratricopeptide repeat-containing (InterPro:IPR013026), Tetratricopeptide repeat (InterPro:IPR019734…	-1.2932	0.00722184	0.0251821
					-	AT3G50500	SNRK2.2	Serine/threonine-protein kinase SRK2D; Together with SRK2I, key component and activator of the abscisic acid (ABA) signaling pathway that regulates numerous ABA responses, such as seed germination, Pro accumulation, root growth inhibition, dormancy and seedling growth, and, to a lesser extent, stomatal closure	-2.11085	8.01e-05	0.000729995
					Q9XFS7	AT3G51600	LTP5	Non-specific lipid-transfer protein 5; Predicted to encode a PR (pathogenesis-related) protein. Belongs to the lipid transfer protein (PR-14) family with the following members: At2g38540/LTP1, At2g38530/LTP2, At5g59320/LTP3, At5g59310/LTP4, At3g51600/LTP5, At3g08770/LTP6, At2g15050/LTP7, At2g18370/LTP8, At2g15325/LTP9, At5g01870/LTP10, At4g33355/LTP11, At3g51590/LTP12, At5g44265/LTP13, At5g62065/…	-1.1499	5.94e-09	4.43e-07
					Q38833	AT3G51820	G4	UbiA prenyltransferase family protein; Encodes a protein with chlorophyll synthase activity. This enzyme has been shown to perform the esterification of chlorophyllide (a and b), the last step of chlorophyll biosynthesis. Although it can use either geranylgeranyl pyrophosphate (GGPP) or phytyl pyrophosphate (PhyPP) as substrates, the esterification reaction was faster with GGPP than with PhyPP	-1.51426	0.00402336	0.0163986
					F4J5S1	AT3G52140	NOXY38	Tetratricopeptide repeat (TPR)-containing protein; mRNA-binding protein involved in proper cytoplasmic distribution of mitochondria; Belongs to the CLU family	-1.40757	4.43e-05	0.000460127
					Q42202	AT4G17100	AT4G17100	Poly(U)-specific endoribonuclease-B protein; Expressed in 23 plant structures; Expressed during 13 growth stages; Contains the following InterPro domains: Endoribonuclease XendoU (InterPro:IPR018998)	-1.26984	4.97e-06	8.39e-05
					-	AT3G52590	UBQ1	Ubiquitin-60S ribosomal protein L40-1; Ubiquitin: exists either covalently attached to another protein, or free (unanchored). When covalently bound, it is conjugated to target proteins via an isopeptide bond either as a monomer (monoubiquitin), a polymer linked via different Lys residues of the ubiquitin (polyubiquitin chains) or a linear polymer linked via the initiator Met of the ubiquitin (lin…	-1.03386	0.00902188	0.0299641
					P43286	AT3G53420	PIP2A	A member of the plasma membrane intrinsic protein subfamily PIP2. localizes to the plasma membrane and exhibits water transport activity in Xenopus oocyte. expressed specifically in the vascular bundles and protein level increases slightly during leaf dev. When expressed in yeast cells can conduct hydrogen peroxide into those cells; Belongs to the MIP/aquaporin (TC 1.A.8) family. PIP (TC 1.A.8.11…	-1.30868	0.00393549	0.0161152
					Q9M354	AT3G53710	AGD6	Probable ADP-ribosylation factor GTPase-activating protein AGD6; A member of ARF GAP domain (AGD), A thaliana has 15 members, grouped into four classes	-1.73127	4.05e-28	1.19e-24
					Q9M339	AT3G53870	AT3G53870	Ribosomal protein S3 family protein; Its function is described as structural constituent of ribosome, RNA binding; Involved in response to salt stress, translation; Located in cytosolic small ribosomal subunit, cytosolic ribosome, membrane; Expressed in root, leaf; Contains the following InterPro domains: K Homology, prokaryotic type (InterPro:IPR009019), K Homology, type 2 (InterPro:IPR004044), …	-1.39576	0.000234183	0.00171641
					O81845	AT3G54110	PUMP1	Member of Uncoupling protein PUMP2 family. Encodes a mitochondrial uncoupling protein AtUCP1 involved in maintain the redox poise of the mitochondrial electron transport chain to facilitate photosynthetic metabolism. Disruption of UCP1 results in a photosynthetic phenotype. Specifically there is a restriction in photorespiration with a decrease in the rate of oxidation of photorespiratory glycine…	-1.87785	0.0115201	0.0363298
					A7WM73	AT3G55260	HEXO1	Beta-hexosaminidase 1; Has a broad substrate specificity. Can use synthetic substrates such as pyridylaminated chitotriose, pyridylaminated chitobiose, p-nitrophenyl-beta-N-acetylglucosaminide, p- nitrophenyl-2-acetamido-2-deoxy-beta-D-glucopyranoside (pNP- GlcNAc), p-nitrophenyl-2-acetamido-2-deoxy-beta-D- galactopyranoside (pNP-GalNAc), 4-methylumbelliferyl-2-acetamido- 2-deoxy-beta-D-glucopyra…	-2.13736	0.0053934	0.0204852
					P54888	AT3G55610	P5CS2	Delta-1-pyrroline-5-carboxylate synthase B; Encodes delta 1-pyrroline-5-carboxylate synthetase B. Gene expression is induced by dehydration, high salt and ABA. Knock-out mutations in P5CS2 are embryo-lethal. P5CS2 appears to be present in different cells and/or different subcellular locations from P5CS1 in a tissue-dependent manner; In the N-terminal section; belongs to the glutamate 5- kinase fa…	-1.21382	0.00210939	0.00989986
					Q9LYN2	AT3G56090	FER3	Ferritin-3, chloroplastic; Encodes FERRITIN 3, AtFER3. Ferritins are a class of 24-mer multi-meric proteins found in all kingdoms of life. Function as the main iron store in mammals. Evidence suggests that Arabidopsis ferritins are essential to protect cells against oxidative damage, but they do not constitute the major iron pool	-1.87573	3.87e-06	6.84e-05
					Q9M591	AT3G51140	AT3G51140	Protein of unknown function (DUF3353); Involved in biological_process unknown; Located in chloroplast, chloroplast inner membrane, chloroplast envelope; Expressed in 22 plant structures; Expressed during 13 growth stages; Contains the following InterPro domains: Protein of unknown function DUF3353 (InterPro:IPR021788); BEST Arabidopsis thaliana protein match is: Protein of unknown function (DUF33…	-1.23006	0.00510979	0.0196109
					-	AT3G56940	CRD1	Magnesium-protoporphyrin IX monomethyl ester [oxidative] cyclase, chloroplastic; Catalyzes the formation of the isocyclic ring in chlorophyll biosynthesis. Mediates the cyclase reaction, which results in the formation of divinylprotochlorophyllide (Pchlide) characteristic of all chlorophylls from magnesium-protoporphyrin IX 13-monomethyl ester (MgPMME)	-1.58297	2.75e-06	5.43e-05
					Q9LD90	AT3G57150	NAP57	H/ACA ribonucleoprotein complex subunit 4; Plays a central role in ribosomal RNA processing. Probable catalytic subunit of H/ACA small nucleolar ribonucleoprotein (H/ACA snoRNP) complex, which catalyzes pseudouridylation of rRNA. This involves the isomerization of uridine such that the ribose is subsequently attached to C5, instead of the normal N1. Pseudouridine ('psi') residues may serve to sta…	-8.3703	9.53e-09	6.51e-07
					Q9C5Z3	AT3G57290	EIF3E	Component of the eukaryotic translation initiation factor 3 (eIF-3) complex, which is involved in protein synthesis of a specialized repertoire of mRNAs and, together with other initiation factors, stimulates binding of mRNA and methionyl-tRNAi to the 40S ribosome. The eIF-3 complex specifically targets and initiates translation of a subset of mRNAs involved in cell proliferation (Potential). Reg…	-1.27111	0.0018293	0.00879021
					Q9XGM1	AT3G58730	AT3G58730	V-type proton ATPase subunit D; Subunit of the peripheral V1 complex of vacuolar ATPase. V-ATPase is responsible for acidifying a variety of intracellular compartments in eukaryotic cells, thus providing most of the energy required for transport processes in the vacuolar system (By similarity)	-1.01307	5.97e-05	0.000585768
					Q9LEX1	AT3G61050	NTMC2T4	Calcium-dependent lipid-binding (CaLB domain) family protein; NTMC2T4; Its function is described as lipid binding; Involved in biological_process unknown; Located in plasma membrane; Expressed in male gametophyte, cultured cell, callus, pollen tube; Expressed during M germinated pollen stage; Contains the following InterPro domains: C2 membrane targeting protein (InterPro:IPR018029), C2 calcium/l…	-1.22045	0.000134909	0.00109117
					Q9LZK5	AT3G62600	ATERDJ3B	DNAJ heat shock family protein; J domain protein localized in ER lumen. Can partially compensate for the growth defect in jem1 scj1 mutant yeast. Forms a complex SDF2-ERdj3B-BiP that is required for the proper accumulation of the surface-exposed leucine-rich repeat receptor kinases EFR. EFR is involved in PAMP (pathogen associated molecular patterns) triggered immunity	1.0192	9.28e-05	0.000828022
					Q9LZH9	AT1G54520	AT1G54520	Myelin-associated oligodendrocyte basic protein; Unknown protein; Its function is described as molecular_function unknown; Involved in biological_process unknown; Located in chloroplast; Expressed in 24 plant structures; Expressed during 15 growth stages; Contains the following InterPro domains: Protein of unknown function DUF1517 (InterPro:IPR010903); Has 276 Blast hits to 275 proteins in 83 spe…	-1.21587	0.00181332	0.00872774
					-	AT3G62870	AT3G62870	Ribosomal protein L7Ae/L30e/S12e/Gadd45 family protein; Its function is described as structural constituent of ribosome; Involved in translation; Located in cytosolic ribosome, cytosolic large ribosomal subunit, plasma membrane, membrane; Expressed in 25 plant structures; Expressed during 13 growth stages; Contains the following InterPro domains: Ribosomal protein L7A/L8 (InterPro:IPR001921), Rib…	-1.42144	0.00185939	0.0088767
					-	AT1G76010	AT1G76010	Alba DNA/RNA-binding protein; Its function is described as nucleic acid binding; Involved in biological_process unknown; Located in cellular_component unknown; Expressed in 25 plant structures; Expressed during 15 growth stages; Contains the following InterPro domains: Alba, DNA/RNA-binding protein (InterPro:IPR002775); BEST Arabidopsis thaliana protein match is: Alba DNA/RNA-binding protein (TAI…	-1.21053	0.00490401	0.0190403
					Q9LY74	AT3G63410	APG1	S-adenosyl-L-methionine-dependent methyltransferases superfamily protein; Involved in a key methylation step in both tocopherols (vitamin E) and plastoquinone synthesis. Catalyzes the conversion of 2-methyl-6-phytyl-1,4-hydroquinone (MPBQ) to 2,3-dimethyl-6- phytyl-1,4-hydroquinone (DMPQ, a substrate for tocopherol cyclase), and 2-methyl-6-solanyl-1,4-benzoquinone (MSBQ) to plastoquinone	-1.14365	0.000511761	0.00322432
					Q9C835	AT3G66654	AT3G66654	PPIases accelerate the folding of proteins. It catalyzes the cis-trans isomerization of proline imidic peptide bonds in oligopeptides (By similarity)	-5.01564	0.00661882	0.0236697
					P59224	AT4G00100	RPS13A	Encodes a cytoplasmic ribosomal protein S13 homologue involved in early leaf development; Belongs to the universal ribosomal protein uS15 family	-1.11161	5.08e-05	0.000511641
					O04619	AT4G01100	ADNT1	Mitochondrial adenine nucleotide transporter ADNT1; Mitochondrial adenylate carrier that catalyzes specifically the transport of ATP, ADP and AMP by a counter- exchange mechanism across the inner mitochondrial membrane. Substrate preference in reconstituted proteoliposomes is ATP > AMP > ADP. May play a role in oxidative phosphorylation and be important for the provision of energy required to sup…	5.46278	0.00102993	0.0055586
					Q8L7U5	AT4G03080	BSL1	Serine/threonine-protein phosphatase BSL1; Phosphatase involved in elongation process, probably by acting as a regulator of brassinolide signaling; Belongs to the PPP phosphatase family. BSU subfamily	-1.21998	8.58e-07	2.31e-05
					Q9M0X9	AT4G05160	AT4G05160	AMP-dependent synthetase and ligase family protein; Encodes a peroxisomal protein involved in the activation of fatty acids through esterification with CoA. At4g05160 preferentially activates fatty acids with medium chain length (C6:0 and C7:0) as well as even-numbered long-chain fatty acids (C14:0, C16:0 and C18:0). At4g05160 was also able to catalyze the conversion of OPC-6:0 to its CoA ester a…	-2.88292	0.00310913	0.0134241
					Q41932	AT4G05180	PSBQ-2	Oxygen-evolving enhancer protein 3-2, chloroplastic; Required for photosystem II assembly/stability and photoautotrophic growth under low light conditions	1.05306	7.68e-15	2.82e-12
					F4JLM5	AT4G10320	AT4G10320	tRNA synthetase class I (I, L, M and V) family protein; Its function is described as isoleucine-tRNA ligase activity, nucleotide binding, aminoacyl-tRNA ligase activity, zinc ion binding, ATP binding; Involved in response to cadmium ion, tRNA aminoacylation for protein translation; Located in cytosol; Expressed in male gametophyte, guard cell, epidermis, cultured cell, pollen tube; Expressed duri…	-1.55454	0.00787998	0.0269646
					Q9M0N1	AT4G10790	AT4G10790	UBX domain-containing protein; Contains the following InterPro domains: UAS (InterPro:IPR006577), UBX (InterPro:IPR001012); BEST Arabidopsis thaliana protein match is: Ubiquitin-like superfamily protein (TAIR:AT4G23040.1); Has 1807 Blast hits to 1807 proteins in 277 species: Archae - 0; Bacteria - 0; Metazoa - 736; Fungi - 347; Plants - 385; Viruses - 0; Other Eukaryotes - 339 (source: NCBI BLink)	-1.0721	0.00856963	0.0287219
					Q5XF75	AT4G11120	AT4G11120	Translation elongation factor Ts (EF-Ts), putative; Associates with the EF-Tu.GDP complex and induces the exchange of GDP to GTP. It remains bound to the aminoacyl-tRNA.EF- Tu.GTP complex up to the GTP hydrolysis stage on the ribosome	1.0988	0.000982968	0.00535435
					Q9SUS3	AT4G11380	AT4G11380	Beta-adaptin-like protein B; Subunit of clathrin-associated adaptor protein complex that plays a role in protein sorting in the late-Golgi/trans-Golgi network (TGN) and/or endosomes. The AP complexes mediate both the recruitment of clathrin to membranes and the recognition of sorting signals within the cytosolic tails of transmembrane cargo molecules (By similarity)	-1.88733	0.000797359	0.00453691
					Q9SUI4	AT4G12800	PSAL	Encodes subunit L of photosystem I reaction center; Belongs to the PsaL family	-1.42723	1.48e-05	0.00019258
					Q8W471	AT4G14070	AAE15	Long-chain-fatty-acid--[acyl-carrier-protein] ligase AEE15, chloroplastic; Probably involved in the activation of fatty acids to acyl-carrier-protein prior to fatty acid elongation in plastids. Acts on medium- to long-chain fatty acids	-1.42021	5.74e-06	9.46e-05
					Q84LM4	AT4G14570	AARE	Catalyzes the hydrolysis of the N-terminal peptide bond of an N-acetylated peptide to generate an N-acetylated amino acid and a peptide with a free N-terminus. Can degrade the glycated RuBisCO (ribulose-1,5-bisphosphate carboxylase/oxygenase) protein but not the native protein. May be involved in the elimination of glycated proteins . Plays a homeostatic role in sustaining the cytoplasmic antioxi…	-1.02231	0.00507256	0.019519
					P51419	AT4G15000	AT4G15000	Ribosomal L27e protein family; Its function is described as structural constituent of ribosome; Involved in translation; Located in cytosolic ribosome, ribosome, cytosolic large ribosomal subunit, intracellular; Expressed in 23 plant structures; Expressed during 13 growth stages; Contains the following InterPro domains: Ribosomal protein L27e, conserved site (InterPro:IPR018262), Ribosomal protei…	-1.0314	0.00106906	0.00571723
					Q8GW48	AT4G15802	HSBP	Encodes a protein with similarity to heat shock factor binding proteins. Involved in negative regulation of heat shock response. Becomes nuclear localized upon heat treatment	1.23522	0.000830532	0.00465351
					O23461	AT4G16130	ARA1	Arabinose kinase; Arabinose kinase. Involved in the salvage pathway which converts free L-arabinose to UDP-L-arabinose. May play a role in arabinose transport	-1.80792	0.0106456	0.0342338
					O65202	AT4G16760	ACX1	Peroxisomal acyl-coenzyme A oxidase 1; Catalyzes the desaturation of both long- and medium- chain acyl-CoAs to 2-trans-enoyl-CoAs. Most active with C14-CoA. Activity on long-chain mono-unsaturated substrates is 40% higher than with the corresponding saturated substrates. Seems to be an important factor in the general metabolism of root tips. May be involved in the biosynthesis of jasmonic acid	-1.43909	3.78e-05	0.000402127
					P92963	AT4G17170	RABB1C	Ras-related protein RABB1c; Intracellular vesicle trafficking and protein transport	-1.39377	0.00423118	0.0169478
					O48593	AT4G17300	NS1	Class II aminoacyl-tRNA and biotin synthetases superfamily protein; Asparaginyl-tRNA synthetase protein involved in amino acid activation/protein synthesis	-1.89498	2.13e-11	4.46e-09
					Q8W463	AT4G17560	AT4G17560	50S ribosomal protein L19-1, chloroplastic; Located at the 30S-50S ribosomal subunit interface and binds directly to 23S ribosomal RNA	-1.13276	0.00564318	0.0211057
					Q8LPJ4	AT4G19210	ABCE2	Member of RLI subfamily	-1.4129	0.00165915	0.00814594
					Q940J8	AT4G19410	AT4G19410	Hydrolyzes acetyl esters in homogalacturonan regions of pectin. In type I primary cell wall, galacturonic acid residues of pectin can be acetylated at the O-2 and O-3 positions. Decreasing the degree of acetylation of pectin gels in vitro alters their physical properties	-1.01138	0.00398895	0.0162887
					Q9SUC6	AT4G20860	AT4G20860	FAD-binding Berberine family protein; Its function is described as electron carrier activity, oxidoreductase activity, FAD binding, catalytic activity; Involved in response to cyclopentenone; Located in endomembrane system; Expressed in 10 plant structures; Expressed during LP.06 six leaves visible, LP.04 four leaves visible, 4 anthesis, LP.10 ten leaves visible, LP.08 eight leaves visible; Conta…	-1.17214	8.19e-06	0.000124628
					Q9SUR3	AT4G23630	BTI1	VIRB2-interacting protein 1; Plays a role in the Agrobacterium-mediated plant transformation via its interaction with VirB2, the major component of the T-pilus	-1.3391	0.00157556	0.00780073
					O82629	AT4G23710	VAG2	Vacuolar ATP synthase subunit G2; Catalytic subunit of the peripheral V1 complex of vacuolar ATPase (V-ATPase). V-ATPase is responsible for acidifying a variety of intracellular compartments in eukaryotic cells	1.48486	0.00168882	0.00824723
					Q9SB42	AT4G25210	AT4G25210	Transcription factor that binds promoters containing the CryR2 element, 5'-ACATAWCT-3' . The DNA-binding activity is decreased upon direct physical interaction with the mediator subunits and is modulated by redox conditions . The oxidized protein is the preferential binding form	-3.12126	1.44e-18	1.06e-15
					Q8LPQ6	AT4G25450	ABCB28	Member of NAP subfamily; Belongs to the ABC transporter superfamily. ABCB family. Multidrug resistance exporter (TC 3.A.1.201) subfamily	1.11425	0.000960088	0.00524919
					Q8W496	AT4G25650	ACD1-LIKE	Protochlorophyllide-dependent translocon component 52, chloroplastic; Part of a translocon most abundantly expressed in etiolated plants and involved in the protochlorophyllide-dependent import of the precursor NADPH:protochlorophyllide oxidoreductase A (pPORA)	-1.61374	0.00736469	0.0255466
					O23247	AT4G26300	emb1027	Forms part of a macromolecular complex that catalyzes the attachment of specific amino acids to cognate tRNAs during protein synthesis	-1.45413	0.00022494	0.00166774
					Q94EH2	AT5G20950	AT5G20950	Glycosyl hydrolase family protein; Its function is described as hydrolase activity, hydrolyzing O-glycosyl compounds; Involved in carbohydrate metabolic process; Located in cell wall, membrane, plant-type cell wall; Expressed in 25 plant structures; Expressed during 13 growth stages; Contains the following InterPro domains: Glycoside hydrolase, family 3, N-terminal (InterPro:IPR001764), Glycoside…	-1.12716	1.98e-06	4.24e-05
					-	AT4G26670	AT4G26670	Mitochondrial import inner membrane translocase subunit Tim17/Tim22/Tim23 family protein; Essential core component of the TIM22 complex, a complex that mediates the import and insertion of multi-pass transmembrane proteins into the mitochondrial inner membrane; Belongs to the Tim17/Tim22/Tim23 family	-2.54637	0.0136648	0.0410644
					P49599	AT4G27800	TAP38	Choroplast protein phosphatase TAP38/PPH1 is required for efficient dephosphorylation of the LHCII anthena and state transition from state 2 to state 1; Belongs to the PP2C family	-1.55631	0.00676698	0.024024
					F4JKH6	AT4G28080	AT4G28080	Negatively regulates meristematic tissue proliferation by integrating developmental signals with carbon source availability. May act as the scaffold of a protein complex, which sequesters key factors that are required for the G2 to M transition in meristematic tissues.	-1.00443	0.000301587	0.00209824
					P49689	AT4G29390	AT2G19750.1	Ribosomal protein S30 family protein; Its function is described as structural constituent of ribosome; Involved in translation; Located in cytosolic small ribosomal subunit, ribosome; Expressed in 22 plant structures; Expressed during 13 growth stages; Contains the following InterPro domains: Ribosomal protein S30 (InterPro:IPR006846); BEST Arabidopsis thaliana protein match is: Ribosomal protein…	-1.30541	0.00154891	0.00769474
					Q9M0E2	AT4G30310	AT4G30310	FGGY family of carbohydrate kinase; Its function is described as carbohydrate kinase activity, phosphotransferase activity, alcohol group as acceptor; Involved in carbohydrate metabolic process; Located in chloroplast; Expressed in 23 plant structures; Expressed during 15 growth stages; Contains the following InterPro domains: Carbohydrate kinase, FGGY (InterPro:IPR000577), Carbohydrate kinase, F…	-1.1104	0.00420001	0.016846
					-	AT4G29410	AT4G29410	Ribosomal L28e protein family; Its function is described as structural constituent of ribosome; Involved in translation, ribosome biogenesis; Located in ribosome, cytosolic large ribosomal subunit, plasma membrane; Expressed in 23 plant structures; Expressed during 13 growth stages; Contains the following InterPro domains: Ribosomal protein L28e (InterPro:IPR002672); BEST Arabidopsis thaliana pro…	-1.29072	0.000178868	0.00137476
					Q9M084	AT4G31180	AT4G31180	Catalyzes the specific attachment of an amino acid to its cognate tRNA in a 2 step reaction: the amino acid (AA) is first activated by ATP to form AA-AMP and then transferred to the acceptor end of the tRNA (By similarity). Involved in the perception of beta- aminobutyric acid (BABA) and required for BABA priming effect in disease resistance	-1.91471	0.000235597	0.00171641
					P51424	AT4G31985	AT4G31985	Ribosomal protein L39 family protein; Its function is described as structural constituent of ribosome; Involved in translation; Located in ribosome, cytosolic large ribosomal subunit; Expressed in 23 plant structures; Expressed during 13 growth stages; Contains the following InterPro domains: Ribosomal protein L39e, conserved site (InterPro:IPR020083), Ribosomal protein L39e (InterPro:IPR000077);…	-1.2386	5.18e-05	0.000519408
					O49377	AT4G32150	VAMP711	Vesicle-associated membrane protein 711; AtVAMP711 is a member of Synaptobrevin-like AtVAMP7C, v-SNARE (soluble N-ethyl-maleimide sensitive factor attachment protein receptors) protein family. SNAREs have been divided into four subgroups: Qa-, Qb-, Qc- and R-SNAREs. R-SNAREs are classified into three groups, the Sec22-, YKT6- and VAMP7-like R-SNAREs. One R-SNARE and three Q-SNAREs (one of each su…	-7.71712	7.49e-06	0.000116301
					F4JV80	AT4G32915	AT4G32915	Glutamyl-tRNA(Gln) amidotransferase subunit C, chloroplastic/mitochondrial; Allows the formation of correctly charged Gln-tRNA(Gln) through the transamidation of misacylated Glu-tRNA(Gln) in chloroplasts and mitochondria. The reaction takes place in the presence of glutamine and ATP through an activated gamma-phospho- Glu-tRNA(Gln); Belongs to the GatC family	1.14973	0.000670991	0.00392076
					Q8VZH2	AT4G33090	APM1	Metallopeptidase that binds to the auxin transport inhibitor N-1-naphthylphthalamic acid (NPA). Required for embryonic and seedling development as well as cell cycle progression. Homodimerization is required to proper localization and activity. May play a negative role in the regulation of PIN auxin transport proteins.	-1.36719	9.42e-05	0.000832886
					Q9LDD8	AT4G34030	MCCB	Methylcrotonoyl-CoA carboxylase beta chain, mitochondrial; Carboxyltransferase subunit of the 3-methylcrotonyl-CoA carboxylase, an enzyme that catalyzes the conversion of 3- methylcrotonyl-CoA to 3-methylglutaconyl-CoA, a critical step for leucine and isovaleric acid catabolism	-1.52073	0.00878291	0.029303
					Q8L9J9	AT4G34215	AT4G34215	Probable carbohydrate esterase At4g34215; Encodes a member of the SGNH-hydrolase superfamily of enzymes. The enzymes of the SGNH-hydrolase superfamily facilitate the hydrolysis of ester, thioester and amide bonds in a range of substrates including complex polysaccharides, lysophospholipids, acyl-CoA esters and other compounds; Belongs to the carbohydrate esterase 6 family	-1.23635	0.0132469	0.0401431
					Q0WW26	AT4G34450	AT4G34450	Coatomer gamma-2 subunit, putative / gamma-2 coat protein, putative / gamma-2 COP, putative; The coatomer is a cytosolic protein complex that binds to dilysine motifs and reversibly associates with Golgi non- clathrin-coated vesicles, which further mediate biosynthetic protein transport from the ER, via the Golgi up to the trans Golgi network. Coatomer complex is required for budding from Golgi m…	-1.11316	0.0061287	0.0223526
					P93004	AT4G35100	PIP3	Plasma membrane intrinsic protein 3; Water channel required to facilitate the transport of water across cell membrane. May be involved in the osmoregulation in plants under high osmotic stress such as under a high salt condition; Belongs to the MIP/aquaporin (TC 1.A.8) family. PIP (TC 1.A.8.11) subfamily	-1.53445	0.00128915	0.00665192
					O65502	AT4G35250	HCF244	NAD(P)-binding Rossmann-fold superfamily protein; Its function is described as binding, catalytic activity; Involved in metabolic process; Located in chloroplast; Expressed in 21 plant structures; Expressed during 13 growth stages; Contains the following InterPro domains: NAD(P)-binding domain (InterPro:IPR016040), NmrA-like (InterPro:IPR008030); BEST Arabidopsis thaliana protein match is: NAD(P)…	-1.52811	2.2e-09	1.96e-07
					Q8RWM2	AT4G36940	NAPRT1	Catalyzes the first step in the biosynthesis of NAD from nicotinic acid, the ATP-dependent synthesis of beta-nicotinate D- ribonucleotide from nicotinate and 5-phospho-D-ribose 1-phosphate. Helps prevent cellular oxidative stress via its role in NAD biosynthesis	-1.68168	0.0166244	0.0479463
					Q02972	AT4G37990	ELI3-2	Cinnamyl alcohol dehydrogenase 8; Involved in lignin biosynthesis. Catalyzes the final step specific for the production of lignin monomers. Catalyzes the NADPH-dependent reduction of coniferaldehyde, 5- hydroxyconiferaldehyde, sinapaldehyde, 4-coumaraldehyde and caffeyl aldehyde to their respective alcohols	1.58422	0.00408679	0.0165959
					Q8VYW6	AT4G39640	At4g39640	Gamma-glutamyl transpeptidase 1; The gene encodes a gamma-glutamyltransferase (AKA gamma-glutamyl transpeptidase, EC 2.3.2.2) that is located in vascular tissues (predominantly phloem) of leaves and is involved in the degradation of glutathione. The encoded enzyme also mitigates oxidative stress by metabolizing GSSG (oxidized form of GSH - glutathione) in the apoplast; Belongs to the gamma-glutam…	-1.51943	0.00022613	0.00166813
					P59169	AT4G40030	AT4G40030	Histone superfamily protein; Its function is described as DNA binding; Involved in nucleosome assembly; Located in nucleosome; Expressed in 25 plant structures; Expressed during 17 growth stages; Contains the following InterPro domains: Histone H3 (InterPro:IPR000164), Histone-fold (InterPro:IPR009072), Histone core (InterPro:IPR007125); BEST Arabidopsis thaliana protein match is: Histone superfa…	-1.0491	2.28e-05	0.000266104
					Q9LZ08	AT5G02770	MOS11	Contributes to the transfer of mature mRNA from the nucleus to the cytosol. May function before mRNAs enter nuclear pore and in the same mRNA export pathway as MOS3	3.45625	0.00218012	0.010096
					Q9LZS3	AT5G03650	SBE2.2	1,4-alpha-glucan-branching enzyme 2-2, chloroplastic/amyloplastic; Catalyzes the formation of the alpha-1,6-glucosidic linkages in starch by scission of a 1,4-alpha-linked oligosaccharide from growing alpha-1,4-glucan chains and the subsequent attachment of the oligosaccharide to the alpha-1,6 position; Belongs to the glycosyl hydrolase 13 family. GlgB subfamily	-1.05366	0.00184078	0.0088165
					Q8GTR4	AT5G04360	LDA	Pullulanase 1, chloroplastic; Encodes an enzyme thought to be involved in the hydrolysis of the &#945;-1,6 linkages during starch degradation in seed endosperm. However, a knockout mutant of Arabidopsis lacking limit dextrinase has normal rates of starch degradation in the leaf at night, indicating that more than one isoamylases might be involved in this process	-1.48555	6.35e-05	0.000617359
					Q8LEU3	AT5G04900	NOL	Chlorophyll(ide) b reductase NOL, chloroplastic; Required for chlorophyll b degradation. Chlorophyll b, chlorophyllide b, pheophorbide b and pheophytin b can be used as substrates. Belongs to the chlorophyll catabolic enzymes (CCEs)	-3.09485	4.5e-05	0.000463682
					Q38906	AT5G05000	TOC34	Translocon at the outer envelope membrane of chloroplasts 34; GTPase involved in protein precursor import into chloroplasts. Seems to recognize chloroplast-destined precursor proteins and regulate their presentation to the translocation channel through GTP hydrolysis. Probably specialized in the import of nuclear encoded non-photosynthetic preproteins from the cytoplasm to the chloroplast	-3.25906	9.48e-07	2.49e-05
					P49204	AT5G07090	AT5G07090	Ribosomal protein S4 (RPS4A) family protein; Its function is described as structural constituent of ribosome, protein binding; Involved in translation; Located in cytosolic small ribosomal subunit, cytosolic ribosome, plasma membrane; Expressed in 25 plant structures; Expressed during 13 growth stages; Contains the following InterPro domains: Ribosomal protein S4e, central (InterPro:IPR013845), R…	-1.20275	0.0059363	0.0218408
					Q9LY14	AT5G07470	PMSR3	Peptide methionine sulfoxide reductase A3; Catalyzes the reduction of methionine sulfoxide (MetSO) to methionine in proteins. Plays a protective role against oxidative stress by restoring activity to proteins that have been inactivated by methionine oxidation. May prevent cellular oxidative damage due to light exposure. MSRA family specifically reduces the MetSO S-enantiomer	1.79706	9.13e-11	1.28e-08
					Q9FNM7	AT5G08610	PDE340	P-loop containing nucleoside triphosphate hydrolases superfamily protein; Its function is described as helicase activity, nucleic acid binding, ATP binding, ATP-dependent helicase activity; Located in chloroplast; Expressed in 25 plant structures; Expressed during 15 growth stages; Contains the following InterPro domains: RNA helicase, DEAD-box type, Q motif (InterPro:IPR014014), DNA/RNA helicase…	-1.91146	0.000403074	0.00265342
					Q42577	AT5G14260	AT5G14260	Rubisco methyltransferase family protein; Its function is described as molecular_function unknown; Involved in biological_process unknown; Located in chloroplast; Expressed in 23 plant structures; Expressed during 13 growth stages; Contains the following InterPro domains: Rubisco LSMT substrate-binding (InterPro:IPR015353); BEST Arabidopsis thaliana protein match is: Rubisco methyltransferase fam…	-1.03016	3.8e-06	6.76e-05
					-	AT5G11770	AT5G11770	NADH dehydrogenase [ubiquinone] iron-sulfur protein 7, mitochondrial; Core subunit of the mitochondrial membrane respiratory chain NADH dehydrogenase (Complex I) that is believed to belong to the minimal assembly required for catalysis. Complex I functions in the transfer of electrons from NADH to the respiratory chain. The immediate electron acceptor for the enzyme is believed to be ubiquinone (…	-2.48811	5.09e-05	0.000511641
					-	AT5G37360	AT5G37360	LOW protein: ammonium transporter 1-like protein; Unknown protein; Its function is described as molecular_function unknown; Involved in biological_process unknown; Located in chloroplast thylakoid membrane, chloroplast; Expressed in 23 plant structures; Expressed during 13 growth stages; Has 1807 Blast hits to 1807 proteins in 277 species: Archae - 0; Bacteria - 0; Metazoa - 736; Fungi - 347; Pla…	-1.02478	0.00248351	0.0112006
					-	AT1G50380	AT1G50380	Prolyl oligopeptidase family protein; Its function is described as serine-type peptidase activity, serine-type endopeptidase activity; Involved in proteolysis; Located in cellular_component unknown; Expressed in 23 plant structures; Expressed during 13 growth stages; Contains the following InterPro domains: Peptidase S9, prolyl oligopeptidase, catalytic domain (InterPro:IPR001375), Peptidase S9A,…	-1.02304	0.0014082	0.00711611
					X5JA13	AT5G12370	SEC10	Component of the exocyst complex involved in the docking of exocytic vesicles with fusion sites on the plasma membrane during regulated or polarized secretion. Involved in polarized cell growth and organ morphogenesis. During cytokinesis, involved in cell plate initiation, cell plate maturation and formation of new primary cell wall	-2.57799	0.0022127	0.0101986
					Q9FNB0	AT5G13630	GUN5	Magnesium-chelatase subunit ChlH, chloroplastic; Multifunctional protein involved in chlorophyll synthesis, plastid-to-nucleus retrograde signaling and abscisic acid (ABA) perception. In chlorophyll synthesis, catalyzes the insertion of magnesium ion into protoporphyrin IX to yield Mg- protoporphyrin IX. The reaction takes place in two steps, with an ATP-dependent activation followed by an ATP-de…	-1.34354	9.86e-07	2.54e-05
					Q9FKI4	AT5G13780	AT5G13780	Catalytic subunit of the NatA N-alpha-acetyltransferase complex . Required for male gametocyte development, embryogenesis, suspensor development and the formation of the quiescent center (QC) in the root meristem . Involved in plant immunity through the regulation of SNC1 and RPM1 stability .	-1.01098	4.89e-05	0.000495129
					Q9LXG1	AT5G44020	AT5G44020	HAD superfamily, subfamily IIIB acid phosphatase ; Its function is described as acid phosphatase activity; Involved in biological_process unknown; Located in chloroplast, vacuole, membrane; Expressed in 23 plant structures; Expressed during 13 growth stages; Contains the following InterPro domains: Acid phosphatase (Class B) (InterPro:IPR005519), Vegetative storage protein/acid phosphatase (Inter…	-1.01482	5.86e-06	9.6e-05
					F4KE63	AT3G52990	AT3G52990	Pyruvate kinase family protein; Its function is described as pyruvate kinase activity, potassium ion binding, magnesium ion binding, catalytic activity; Involved in response to cadmium ion, glycolysis; Located in membrane; Expressed in guard cell, cultured cell, leaf; Expressed during seedling growth; Contains the following InterPro domains: Pyruvate/Phosphoenolpyruvate kinase, catalytic core (In…	-1.01341	1.03e-05	0.00014668
					-	AT5G15200	AT5G15200	Ribosomal protein S4; Its function is described as structural constituent of ribosome; Involved in translation; Located in 7 components; Expressed in 26 plant structures; Expressed during 14 growth stages; Contains the following InterPro domains: Ribosomal protein S4 (InterPro:IPR001912), Ribosomal protein S4, conserved site (InterPro:IPR018079), Ribosomal protein S4/S9, eukaryotic/archaeal (Inte…	-1.23044	0.00314558	0.0135218
					-	AT5G16715	EMB2247	Valine--tRNA ligase, chloroplastic/mitochondrial 2; Embryo defective 2247 (EMB2247); Its function is described as valine-tRNA ligase activity, nucleotide binding, aminoacyl-tRNA ligase activity, ATP binding; Involved in tRNA aminoacylation for protein translation, embryo development ending in seed dormancy; Located in chloroplast stroma, chloroplast; Expressed in 19 plant structures; Expressed du…	-1.56865	0.000554045	0.00341739
					Q1H537	AT5G18660	PCB2	Divinyl chlorophyllide a 8-vinyl-reductase, chloroplastic; Catalyzes the conversion of divinyl chlorophyllide to monovinyl chlorophyllide. Reduces the 8-vinyl group of the tetrapyrrole to an ethyl group using NADPH as the reductant. The best substrate is (3,8-divinyl)-chlorophyllide a (DV-Chlidea). Very low activity with (3,8-divinyl)-protochlorophyllide a (DV- Pchlidea) and (3,8-divinyl)-magnesi…	-1.40308	1.85e-07	6.87e-06
					O65041	AT5G19180	ECR1	NEDD8-activating enzyme E1 catalytic subunit; Catalytic subunit of the dimeric ECR1-AXR1 E1 enzyme. E1 activates NEDD8/RUB1 by first adenylating its C-terminal glycine residue with ATP, thereafter linking this residue to the side chain of the catalytic cysteine, yielding a NEDD8-ECR1 thioester and free AMP. E1 finally transfers NEDD8 to the catalytic cysteine of RCE1 (By similarity); Belongs to t…	1.02624	0.0116164	0.0365157
					Q9C5M0	AT5G19760	AT5G19760	Mitochondrial dicarboxylate/tricarboxylate transporter DTC; Catalyzes the transport of dicarboxylates, such as oxoglutarate, oxaloacetate, malate, and succinate, and of tricarboxylates, such as citrate, isocitrate, cis-aconitate, and trans-aconitate by a counter-exchange mechanism across the inner mitochondrial membrane. Substrate preference in reconstituted proteoliposomes is oxaloacetate > malo…	-1.56019	7.78e-06	0.000119665
					Q94BT0	AT5G20280	SPS1F	Sucrose phosphate synthase 1F; Plays a major role in photosynthetic sucrose synthesis by catalyzing the rate-limiting step of sucrose biosynthesis from UDP-glucose and fructose- 6-phosphate. Involved in the regulation of carbon partitioning in the leaves of plants. May regulate the synthesis of sucrose and therefore play a major role as a limiting factor in the export of photoassimilates out of t…	-1.04448	0.00773169	0.0265811
					P42733	AT5G23740	RPS11-BETA	Encodes a putative ribosomal protein S11 (RPS11-beta)	-2.08479	0.00271681	0.0120492
					O82462	AT5G26710	AT5G26710	Catalyzes the attachment of glutamate to tRNA(Glu) in a two- step reaction: glutamate is first activated by ATP to form Glu-AMP and then transferred to the acceptor end of tRNA(Glu).	-1.50955	0.000865203	0.00481864
					O04630	AT1G21680	AT1G21680	DPP6 N-terminal domain-like protein; Its function is described as molecular_function unknown; Involved in biological_process unknown; Located in plasma membrane, vacuole, plant-type cell wall; Expressed in 25 plant structures; Expressed during 13 growth stages; Contains the following InterPro domains: WD40-like Beta Propeller (InterPro:IPR011659), Six-bladed beta-propeller, TolB-like (InterPro:IP…	1.00451	6.77e-05	0.000649489
					Q8RXF8	AT3G23570	AT3G23570	alpha/beta-Hydrolases superfamily protein; Its function is described as hydrolase activity; Involved in response to salt stress; Located in cellular_component unknown; Expressed in 21 plant structures; Expressed during 12 growth stages; Contains the following InterPro domains: Dienelactone hydrolase (InterPro:IPR002925); BEST Arabidopsis thaliana protein match is: alpha/beta-Hydrolases superfamil…	1.01123	0.0044505	0.0175392
					-	AT5G26830	AT5G26830	Threonine--tRNA ligase, mitochondrial 1; Encodes a dual-targeted threonyl-tRNA synthetase found in both the chloroplast and mitochondrion	-1.40787	4.32e-06	7.51e-05
					-	AT5G27540	MIRO1	Mitochondrial GTPase required to maintain proper development, morphology and intracellular distribution of mitochondria, which in turn are essential for the progress of embryonic cell division, development of haploid male and female gametes, and pollen tube growth.	-2.6334	0.00736649	0.0255466
					Q9FJA6	AT5G35530	AT5G35530	Ribosomal protein S3 family protein; Its function is described as structural constituent of ribosome; Involved in response to salt stress, translation; Located in cytosolic small ribosomal subunit, cytosolic ribosome, nucleolus, membrane; Expressed in 23 plant structures; Expressed during 14 growth stages; Contains the following InterPro domains: K Homology, prokaryotic type (InterPro:IPR009019),…	-1.18737	7.19e-05	0.000674197
					Q9FKH6	AT5G35735	AT5G35735	May act as a catecholamine-responsive trans-membrane electron transporter	-2.61892	0.000621903	0.00371875
					B9DGD6	AT3G07170	AT3G07170	Sterile alpha motif (SAM) domain-containing protein; Contains the following InterPro domains: Sterile alpha motif (InterPro:IPR001660), Sterile alpha motif homology (InterPro:IPR010993), Sterile alpha motif, type 1 (InterPro:IPR021129); BEST Arabidopsis thaliana protein match is: Sterile alpha motif (SAM) domain-containing protein (TAIR:AT5G48680.1); Has 516 Blast hits to 515 proteins in 77 speci…	1.0247	0.0109557	0.0349628
					-	AT5G36880	ACS	Acetyl-coenzyme A synthetase, chloroplastic/glyoxysomal; Encodes a plastidic acetyl-coA synthetase. This enzyme plays a role in converting acetate to acetyl-coA in the plastids. It does not appear to be a major contributor to fatty acid biosynthesis based on mutant phenotypes. The enzyme seems to act as a monomer and may play an important role in preventing the toxic accumulation of fermentation …	-1.65682	1.96e-07	7.2e-06
					-	AT2G36835	AT2G36835	Uncharacterized protein At2g36835/T1J8.24; Unknown protein; Its function is described as molecular_function unknown; Involved in biological_process unknown; Located in chloroplast envelope; Expressed in 22 plant structures; Expressed during 13 growth stages; Has 26 Blast hits to 26 proteins in 11 species: Archae - 0; Bacteria - 0; Metazoa - 0; Fungi - 0; Plants - 26; Viruses - 0; Other Eukaryotes…	1.03125	0.00612202	0.0223526
					Q9FKS5	AT5G40810	AT5G40810	Component of the ubiquinol-cytochrome c oxidoreductase, a multisubunit transmembrane complex that is part of the mitochondrial electron transport chain which drives oxidative phosphorylation. The respiratory chain contains 3 multisubunit complexes succinate dehydrogenase (complex II, CII), ubiquinol-cytochrome c oxidoreductase (cytochrome b-c1 complex, complex III, CIII) and cytochrome c oxidase …	-1.1789	0.00382938	0.0157908
					Q9FIG9	AT5G42480	ARC6	Protein ACCUMULATION AND REPLICATION OF CHLOROPLASTS 6, chloroplastic; Component of the plastid division machinery. Involved in the initiation of proplastid and plastid division (including chloroplasts, statoliths and leukoplasts). Promotes the assembly and/or stabilization of the plastid-dividing FtsZ ring, functioning as an antagonistic regulator of FtsZ dynamics against CDP1. Relays plastid di…	-2.93508	0.00444293	0.0175328
					Q96242	AT1G51400	AT1G51400	Uncharacterized protein F5D21.10; Photosystem II 5 kD protein; Its function is described as molecular_function unknown; Involved in response to UV-B, response to wounding, response to ozone; Located in chloroplast thylakoid membrane, chloroplast thylakoid lumen, chloroplast photosystem II; Expressed in 22 plant structures; Expressed during 13 growth stages; BEST Arabidopsis thaliana protein match…	1.05309	0.0158179	0.0463385
					-	AT5G42650	AOS	Allene oxide synthase, chloroplastic; Encodes a member of the cytochrome p450 CYP74 gene family that functions as an allene oxide synthase. This enzyme catalyzes dehydration of the hydroperoxide to an unstable allene oxide in the JA biosynthetic pathway. It shows a dual catalytic activity, the major one being a 13-AOS but also expressing a 9-AOS activity	-1.05619	8.34e-05	0.000755323
					Q9FMN4	AT5G42850	AT5G42850	Thioredoxin superfamily protein; Probable thiol-disulfide oxidoreductase that may participate in various redox reactions	1.40082	0.0160043	0.0466158
					Q9FK68	AT5G45750	RABA1c	Ras-related protein RABA1c; Intracellular vesicle trafficking and protein transport	-1.07618	0.000608301	0.00365978
					Q93XM7	AT5G46800	BOU	Mitochondrial carnitine/acylcarnitine carrier-like protein; Involved in photorespiratory metabolism. Acts probably as a carrier for a glycine decarboxylase (GDC) cofactor or, alternatively, may act as a mitochondrial glycine shuttle. Involved in the transition from the embryonic stage to the juvenile autotrophic stage	-1.02016	3.31e-05	0.000355735
					Q09152	AT5G47770	FPS1	Farnesyl pyrophosphate synthase 1, mitochondrial; Catalyzes the sequential condensation of isopentenyl pyrophosphate with the allylic pyrophosphates, dimethylallyl pyrophosphate, and then with the resultant geranylpyrophosphate to the ultimate product farnesyl pyrophosphate	-2.08263	0.000548041	0.00339462
					Q8RXK8	AT5G03370	AT5G03370	Acylphosphatase family; Its function is described as acylphosphatase activity; Involved in biological_process unknown; Expressed in 24 plant structures; Expressed during 15 growth stages; Contains the following InterPro domains: Acylphosphatase-like (InterPro:IPR001792), Acylphosphatase, conserved site (InterPro:IPR017968), Acylphosphatase (InterPro:IPR020456); Has 2946 Blast hits to 2946 protein…	1.1296	0.00133878	0.00685491
					Q9FGS4	AT1G59710	AT1G59710	Actin cross-linking protein (DUF569); Its function is described as molecular_function unknown; Involved in biological_process unknown; Located in cellular_component unknown; Expressed in 23 plant structures; Expressed during 13 growth stages; Contains the following InterPro domains: Protein of unknown function DUF569 (InterPro:IPR007679), Actin cross-linking (InterPro:IPR008999); BEST Arabidopsis…	1.14306	0.00428657	0.0170765
					-	AT5G49030	OVA2	tRNA synthetase class I (I, L, M and V) family protein; Ovule abortion 2 (OVA2); Its function is described as in 6 functions; Involved in tRNA aminoacylation for protein translation, ovule development; Expressed in 22 plant structures; Expressed during 13 growth stages; Contains the following InterPro domains: Aminoacyl-tRNA synthetase, class I, conserved site (InterPro:IPR001412), Plant disease …	-2.40682	1.42e-07	5.5e-06
					-	AT5G49650	XK-2	Putative xylulose kinase; Encodes a cytosolic protein capable of phosphorylating xylulose and deoxy-xylulose. It most likely plays a role in producing precursors for isoprenoid biosynthesis	-2.40301	2.71e-07	8.95e-06
					-	AT3G07230	AT3G07230	Wound-responsive protein-related; Contains the following InterPro domains: Wound-inducible basic (InterPro:IPR012643); Has 27 Blast hits to 27 proteins in 9 species: Archae - 0; Bacteria - 0; Metazoa - 0; Fungi - 0; Plants - 27; Viruses - 0; Other Eukaryotes - 0 (source: NCBI BLink)	1.17177	9.16e-10	9.27e-08
					-	AT5G65760	AT5G65760	Serine carboxypeptidase S28 family protein; Its function is described as serine-type peptidase activity; Involved in proteolysis; Located in chloroplast, vacuole; Expressed in 23 plant structures; Expressed during 13 growth stages; Contains the following InterPro domains: Peptidase S28 (InterPro:IPR008758); BEST Arabidopsis thaliana protein match is: alpha/beta-Hydrolases superfamily protein (TAI…	1.20479	0.00922799	0.0305006
					-	AT5G50210	QS	Quinolinate synthase, chloroplastic; Encodes an Fe-S binding protein with quinolinate synthase (QS) activity and cysteine desulfurase activator activity. The QS activity was demonstrated by functional complementation of corresponding E. coli mutants and complementation of embryo-lethal phenotypes of the QS homozygous null allele in Arabidopsis. The SufE domain of the protein also stimulates the c…	-1.23034	0.00798717	0.0272605
					-	AT5G51070	ERD1	Chaperone protein ClpD, chloroplastic; Molecular chaperone that interact with a ClpP-like protease involved in degradation of denatured proteins in the chloroplast. The ATPase activity of CLPD is stimulated by CLPT1. Has no ADPase activity. Interacts with transit peptides with a positional preference. Localization of the signal sequence at the N-terminal end of a protein seems mandatory for inter…	-1.31473	5.46e-06	9.1e-05
					-	AT3G59840	AT3G59840	Allyl alcohol dehydrogenase-like protein; Unknown protein; Its function is described as molecular_function unknown; Involved in biological_process unknown; Located in chloroplast, chloroplast envelope; Expressed in 23 plant structures; Expressed during 13 growth stages; Has 72 Blast hits to 72 proteins in 12 species: Archae - 0; Bacteria - 0; Metazoa - 0; Fungi - 0; Plants - 72; Viruses - 0; Othe…	1.29423	0.000257063	0.00183635
					-	AT5G51100	FSD2	Superoxide dismutase [Fe] 2, chloroplastic; Destroys superoxide anion radicals which are normally produced within the cells and which are toxic to biological systems (By similarity). Plays important role in chloroplast development, particularly in the maintenance of thylakoids membranes. Seems to act as a heterodimer with FSD3	-1.17256	2.36e-08	1.44e-06
					-	AT2G44640	AT2G44640	TRIGALACTOSYLDIACYLGLYCEROL-like protein; Its function is described as molecular_function unknown; Involved in biological_process unknown; Located in mitochondrion, chloroplast, plasma membrane, plastid, chloroplast envelope; Expressed in 23 plant structures; Expressed during 13 growth stages; Contains the following InterPro domains: Protein of unknown function DUF3769 (InterPro:IPR022244); BEST …	1.30384	2.18e-06	4.51e-05
					-	AT3G47560	AT3G47560	alpha/beta-Hydrolases superfamily protein; Its function is described as catalytic activity; Expressed in 22 plant structures; Expressed during 13 growth stages; Contains the following InterPro domains: Peptidase S33, tripeptidyl-peptidase C-terminal (InterPro:IPR013595); BEST Arabidopsis thaliana protein match is: alpha/beta-Hydrolases superfamily protein (TAIR:AT1G29840.1); Has 35333 Blast hits …	1.32253	4.08e-11	6.65e-09
					-	AT5G52040	RS41	Required for constitutive and alternative pre-mRNA splicing (Probable). Involved in primary miRNA processing and pri-miRNA biogenesis. Binds both intronless and intron-containing pri-miRNAs	-1.37447	0.00137937	0.00699451
					-	AT5G52470	FIB1	Probable mediator of RNA polymerase II transcription subunit 36b; Component of the Mediator complex, a coactivator involved in the regulated transcription of nearly all RNA polymerase II-dependent genes. Mediator functions as a bridge to convey information from gene-specific regulatory proteins to the basal RNA polymerase II transcription machinery. The Mediator complex, having a compact conforma…	-1.02898	0.00779597	0.0267394
					-	AT5G53480	AT5G53480	Acts as negative effector of drought tolerance. Involved in the regulation of stomatal closure and in the abscisic acid (ABA)- mediated pathway that lead to drought tolerance. Does not directly mediate nuclear import of ABI1 and ABI2 which are key regulators of the ABA signaling pathway. May be involved in nuclear translocation of other type 2C protein phosphatases that mediate ABA signaling.	-1.19664	0.000884158	0.00488868
					-	AT2G03420	AT2G03420	Uncharacterized protein At2g03420/T4M8.15; Unknown protein; Has 38 Blast hits to 38 proteins in 17 species: Archae - 0; Bacteria - 0; Metazoa - 0; Fungi - 0; Plants - 38; Viruses - 0; Other Eukaryotes - 0 (source: NCBI BLink)	1.39571	9.5e-05	0.000837592
					-	AT5G03660	AT5G03660	Family of unknown function (DUF662) ; Its function is described as molecular_function unknown; Involved in biological_process unknown; Located in plasma membrane; Expressed in 22 plant structures; Expressed during 13 growth stages; Contains the following InterPro domains: Protein of unknown function DUF662 (InterPro:IPR007033); BEST Arabidopsis thaliana protein match is: Family of unknown functio…	1.39839	0.000123562	0.00101992
					-	AT5G54960	PDC2	Pyruvate decarboxylase-2; Belongs to the TPP enzyme family	-1.5594	9.32e-05	0.000828408
					-	AT1G13690	At1g13690	AtE1 - stimulates the ATPase activity of DnaK/DnaJ	1.40318	0.00611731	0.0223526
					-	AT5G56680	SYNC1	Class II aminoacyl-tRNA and biotin synthetases superfamily protein; Encodes a putative cytosolic asparaginyl-tRNA synthetase	-1.20412	2.2e-07	7.78e-06
					-	AT5G57110	At5g57110	Calcium-transporting ATPase 8, plasma membrane-type; Arabidopsis-autoinhibited Ca2+ -ATPase, isoform 8, contains all of the characteristic motifs of Ca2+ -transporting P-type Ca2+ -ATPases and is localized to the plasma membrane; Belongs to the cation transport ATPase (P-type) (TC 3.A.3) family. Type IIB subfamily	-2.99218	0.00112213	0.00596843
					-	AT5G57560	TCH4	Xyloglucan endotransglucosylase/hydrolase family protein; Catalyzes xyloglucan endohydrolysis (XEH) and/or endotransglycosylation (XET). Cleaves and religates xyloglucan polymers, an essential constituent of the primary cell wall, and thereby participates in cell wall construction of growing tissues. Its induction in case of mechanical stress, suggests that it may contribute in the adaptive chang…	7.38295	0.0109869	0.0350245
					-	AT5G65730	XTH6	Probable xyloglucan endotransglucosylase/hydrolase protein 6; Catalyzes xyloglucan endohydrolysis (XEH) and/or endotransglycosylation (XET). Cleaves and religates xyloglucan polymers, an essential constituent of the primary cell wall, and thereby participates in cell wall construction of growing tissues (By similarity); Belongs to the glycosyl hydrolase 16 family. XTH group 1 subfamily	-3.0794	0.00886865	0.0295555
					-	AT5G66680	DGL1	Dolichyl-diphosphooligosaccharide-protein glycosyltransferase 48kDa subunit family protein; Essential subunit of the N-oligosaccharyl transferase (OST) complex which catalyzes the transfer of a high mannose oligosaccharide from a lipid-linked oligosaccharide donor to an asparagine residue within an Asn-X-Ser/Thr consensus motif in nascent polypeptide chains; Belongs to the DDOST 48 kDa subunit fa…	-1.22207	8.19e-05	0.00074426
					-	ATCG00020	PSBA	Photosystem II reaction center protein A; Photosystem II (PSII) is a light-driven water: plastoquinone oxidoreductase that uses light energy to abstract electrons from H(2)O, generating O(2) and a proton gradient subsequently used for ATP formation. It consists of a core antenna complex that captures photons, and an electron transfer chain that converts photonic excitation into a charge separatio…	-1.03723	0.0173304	0.0495925
					-	ATCG00190	RPOB	Chloroplast DNA-dependent RNA polymerase B subunit. The transcription of this gene is regulated by a nuclear encoded RNA polymerase. This gene has been transferred to mitochondrial genome during crucifer evolution	-6.34283	1.67e-06	3.77e-05
					-	ATCG00280	PSBC	Photosystem II CP43 reaction center protein; One of the components of the core complex of photosystem II (PSII). It binds chlorophyll and helps catalyze the primary light-induced photochemical processes of PSII. PSII is a light- driven water:plastoquinone oxidoreductase, using light energy to abstract electrons from H(2)O, generating O(2) and a proton gradient subsequently used for ATP formation;…	-1.16329	0.0136171	0.0409628
					-	AT5G63680	AT5G63680	Pyruvate kinase family protein; Its function is described as pyruvate kinase activity, potassium ion binding, magnesium ion binding, catalytic activity; Involved in response to cadmium ion, glycolysis; Located in plasma membrane; Expressed in 23 plant structures; Expressed during 13 growth stages; Contains the following InterPro domains: Pyruvate kinase, C-terminal-like (InterPro:IPR015795), Pyru…	1.81002	0.00265494	0.0118317
					-	AT3G09350	Fes1A	Uncharacterized protein At3g09350; Encodes one of the Arabidopsis orthologs of the human Hsp70-binding protein 1 (HspBP-1) and yeast Fes1p: Fes1A (AT3G09350), Fes1B (AT3G53800), Fes1C (AT5G02150). Fes1A is cytosolic and associates with cytosolic Hsp70. Mutants showed increased heat-sensitive phenotype suggestion the involvement of Fes1A in acquired thermotolerance. Does not have nucleotide exchan…	1.88618	0.00868533	0.0290104
					-	ATCG00330	rps14	30S ribosomal protein S14, chloroplastic; Binds 16S rRNA, required for the assembly of 30S particles; Belongs to the universal ribosomal protein uS14 family	-1.22671	0.000321789	0.00219715
					-	ATCG00380	AtCg00380	30S ribosomal protein S4, chloroplastic; One of the primary rRNA binding proteins, it binds directly to 16S rRNA where it nucleates assembly of the body of the 30S subunit; Belongs to the universal ribosomal protein uS4 family	-1.09855	0.0110299	0.0351095
					-	AT4G01883	AT4G01883	Polyketide cyclase / dehydrase and lipid transport protein; Located in chloroplast; Contains the following InterPro domains: Streptomyces cyclase/dehydrase (InterPro:IPR005031); BEST Arabidopsis thaliana protein match is: Polyketide cyclase/dehydrase and lipid transport superfamily protein (TAIR:AT1G02475.1); Has 35333 Blast hits to 34131 proteins in 2444 species: Archae - 798; Bacteria - 22429; …	2.27157	0.00588515	0.0217617
					-	ATCG00420	NDHJ	NAD(P)H-quinone oxidoreductase subunit J, chloroplastic; NDH shuttles electrons from NAD(P)H:plastoquinone, via FMN and iron-sulfur (Fe-S) centers, to quinones in the photosynthetic chain and possibly in a chloroplast respiratory chain. The immediate electron acceptor for the enzyme in this species is believed to be plastoquinone. Couples the redox reaction to proton translocation, and thus conse…	-1.18648	0.0099639	0.0325001
					-	ATCG00760	RPL36	Encodes a chloroplast ribosomal protein L36, a constituent of the large subunit of the ribosomal complex	-2.55212	3.32e-06	6.09e-05
					-	ATCG00905	RPS12C	Chloroplast gene encoding ribosomal protein s12. The gene is located in three distinct loci on the chloroplast genome and is transpliced to make one transcript	-1.12019	0.000246559	0.00177444
					-	AT3G12670	emb2742	CTP synthase family protein; Catalyzes the ATP-dependent amination of UTP to CTP with either L-glutamine or ammonia as the source of nitrogen	3.6208	0.00412276	0.016627
					-	AT5G11900	AT5G11900	Translation initiation factor SUI1 family protein; Its function is described as translation initiation factor activity; Involved in translational initiation; Located in cellular_component unknown; Expressed in 23 plant structures; Expressed during 13 growth stages; Contains the following InterPro domains: Translation initiation factor SUI1 (InterPro:IPR001950), Density-regulated protein DRP1 (Int…	3.71729	8.95e-14	2.39e-11
					-	ATCG01020	RPL32	Encodes a chloroplast ribosomal protein L32, a constituent of the large subunit of the ribosomal complex	-1.37029	1.02e-05	0.000146353
					-	ATCG01090	NDHI	NAD(P)H-quinone oxidoreductase subunit I, chloroplastic; NDH shuttles electrons from NAD(P)H:plastoquinone, via FMN and iron-sulfur (Fe-S) centers, to quinones in the photosynthetic chain and possibly in a chloroplast respiratory chain. The immediate electron acceptor for the enzyme in this species is believed to be plastoquinone. Couples the redox reaction to proton translocation, and thus conse…	-1.11468	0.00466778	0.0182972
					-	AT5G24460	AT5G24460	Uncharacterized protein At5g24460; Unknown protein; Involved in biological_process unknown; Located in cell wall; Expressed in 24 plant structures; Expressed during 15 growth stages; Has 1807 Blast hits to 1807 proteins in 277 species: Archae - 0; Bacteria - 0; Metazoa - 736; Fungi - 347; Plants - 385; Viruses - 0; Other Eukaryotes - 339 (source: NCBI BLink)	6.43846	0.0148452	0.0438485
					-	ATCG01120	rps15	Encodes a chloroplast ribosomal protein S15, a constituent of the small subunit of the ribosomal complex; Belongs to the universal ribosomal protein uS15 family	-1.16309	0.000802436	0.00454802
					-	ATMG00510	NAD7	NADH dehydrogenase [ubiquinone] iron-sulfur protein 2; Core subunit of the mitochondrial membrane respiratory chain NADH dehydrogenase (Complex I) that is believed to belong to the minimal assembly required for catalysis. Complex I functions in the transfer of electrons from NADH to the respiratory chain. The immediate electron acceptor for the enzyme is believed to be ubiquinone (By similarity).…	-4.09538	4.7e-05	0.000478726
